# Supplementary material for: A galling insect activates plant reproductive programs during gall development
Source: Sci Rep. 2019 Feb 12;9:1833. doi: 10.1038/s41598-018-38475-6 (PMC6372598; doi:10.1038/s41598-018-38475-6)
Supplement: Supplementary file 2 — Dataset 1 [file 41598_2018_38475_MOESM2_ESM.xlsx]

## Sheet: Information
Title:	A galling insect activates plant reproductive programs during gall development
Authors:	Jack C. Schultz1,2*, Patrick P. Edger1,3, Mélanie J.A. Body1,2, Heidi M. Appel1,2
Affiliations:	(1) Division of Plant Sciences, Christopher S. Bond Life Sciences Center, University of Missouri, Columbia, MO 65211, USA (2) Present address: Department of Environmental Sciences, Bowman-Oddy Laboratories, University of Toledo, Toledo, OH 43606, USA (3) Present address: Department of Horticulture, Michigan State University and Ecology, Evolutionary Biology and Behavior, Michigan State University…
Legend:	Data S1. Differential expression of DEGs involved in initiating flowering compiled via comparison of GO category sequences with DEGs from RNAseq data. Values are log2(–fold differences). NF = Not Found.

## Sheet: Flowering pathways
V. vinifera locus	A. thaliana ortholog	Gall 1	Gall 2	Gall 3	Gall 4	Protein ID	Protein name		Color key
GSVIVT01027577001	AT2G45650	3.33895	4.93889	8.06483	7.85414	AGL6	AGAMOUS-LIKE 6		GO:0010476	Gibberellin-mediated signaling pathway	GA pathway
GSVIVT01032528001	AT5G14920	2.99363	3.10211	5.09191	5.21267	GASA14	GA-STIMULATED IN ARABIDOPSIS 14		GO:0009909	Regulation of flower development
GSVIVT01007987001	AT1G69530	1.21584	1.63412	1.19036	4.04726	EXPA1	EXPANSIN A1		GO:0048573	Photoperiodism, flowering	Light – amount, day length
GSVIVT01035593001	AT4G31120	1.09375	0.897562	0.69084	1.4233	PRMT5	PROTEIN ARGININE METHYLTRANSFERASE 5		GO:0009642	Response to light intensity
GSVIVT01022505001	AT3G54720	1.03568	2.02445	2.87951	1.74559	AMP1	ALTERED MERISTEM PROGRAM 1		GO:0009909	Regulation of flower development
GSVIVT01030413001	AT5G55390	1.12977	0	1.09066	3.38581	EDM2	ENHANCED DOWNY MILDEW 2		GO:0010048	Vernalization response	Vernalization, temperature and autonomous
GSVIVT01033829001	AT5G03840	3.96	0	0	0	TFL1	TERMINAL FLOWER 1		GO:0010219	Regulation of vernalization response
GSVIVT01005992001	AT3G54720	0	1.98027	2.37423	1.60187	AMP1	ALTERED MERISTEM PROGRAM 1		GO:0009909	Regulation of flower development
GSVIVT01006347001	AT3G54720	0	1.81207	2.4165	1.81956	AMP1	ALTERED MERISTEM PROGRAM 1
GSVIVT01005700001	AT3G54720	0	1.56847	2.40454	1.6508	AMP1	ALTERED MERISTEM PROGRAM 1		Gene expression
GSVIVT01018453001	AT4G25420	0	1.54192	3.52379	3.8789	GA20OX1	GA20 OXIDASE 1			Gall > Leaf
GSVIVT01013785001	AT1G10670	0	0.971245	1.30895	2.0365	ACLA-1	ATP-CITRATE LYASE A-1			Gall = Leaf
GSVIVT01022467001	AT2G02760	0	0.836156	1.21063	1.10041	UBC2	UBIQUITIN CONJUGATING ENZYME 2			Gall < Leaf
GSVIVT01031464001	AT2G36830	0	0.708745	0.750654	2.79287	TIP1;1	TONOPLAST INTRINSIC PROTEIN 1;1
GSVIVT01007593001	AT2G31880	0	1.68486	1.31926	0	SOBIR1	SUPPRESSOR OF BIR1 1		Gene action
GSVIVT01001155001	AT4G02780	0	0	4.04391	4.83315	CPS1	ENT-COPALYL DIPHOSPHATE SYNTHETASE 1			Promotes flower development
GSVIVT01002536001	AT5G10510	0	0	3.70457	3.83235	AIL6	AINTEGUMENTA-like 6			Delays flower development
GSVIVT01001153001	AT4G02780	0	0	3.27721	3.71871	CPS1	ENT-COPALYL DIPHOSPHATE SYNTHETASE 1			Impact uncertain
GSVIVT01018450001	AT2G45650	0	0	2.11571	3.70199	AGL6	AGAMOUS-LIKE 6
GSVIVT01006056001	AT3G54720	0	0	2.1693	1.40145	AMP1	ALTERED MERISTEM PROGRAM 1
GSVIVT01017173001	AT1G15550	0	0	1.92806	1.80355	GA3OX1	GIBBERELLIN 3-OXIDASE 1
GSVIVT01035361001	AT4G32980	0	0	1.67726	3.63732	ATH1	HOMEOBOX GENE 1
GSVIVT01037887001	AT2G14900	0	0	1.09658	5.53191	GASA7	Gibberellin-regulated family protein
GSVIVT01004382001	AT5G10510	0	0	1.08944	1.62649	AIL6	AINTEGUMENTA-like 6
GSVIVT01036724001	AT1G79460	0	0	1.07775	0.841747	KS	ENT-KAURENE SYNTHASE
GSVIVT01008045001	AT2G02760	0	0	1.0045	1.33168	UBC2	UBIQUITIN CONJUGATING ENZYME 2
GSVIVT01015149001	AT4G29830	0	0	0.897552	1.45521	VIP3	VERNALIZATION INDEPENDENCE 3
GSVIVT01018625001	AT1G62660	0	0	0.846559	3.05605	Unknown	Glycosyl hydrolases family 32 protein
GSVIVT01030570001	AT4G28190	0	0	0.789012	1.0776	ULT	ULTRAPETALA1
GSVIVT01008003001	AT1G74670	0	0	0.743024	1.99815	GASA6	GA-STIMULATED ARABIDOPSIS 6
GSVIVT01008023001	AT3G47620	0	0	0.731255	1.35593	TCP14	TEOSINTE BRANCHED, CYCLOIDEA AND PCF (TCP) 14
GSVIVT01011359001	AT2G02760	0	0	0.707951	0.690423	UBC2	UBIQUITIN CONJUGATING ENZYME 2
GSVIVT01031354001	AT1G09570	0	0	0.707935	1.3341	PHYA	PHYTOCHROME A
GSVIVT01033677001	AT2G36830	0	0	0.615194	1.67974	TIP1;1	TONOPLAST INTRINSIC PROTEIN 1;1
GSVIVT01017553001	AT1G80680	0	0	0.606015	0.860821	SAR3	SUPPRESSOR OF AUXIN RESISTANCE 3
GSVIVT01022261001	AT4G39400	0	0	0.589228	0.737985	BRI1	BRASSINOSTEROID INSENSITIVE 1
GSVIVT01022261001	AT4G39400	0	0	0.589228	0.737985	BRI1	BRASSINOSTEROID INSENSITIVE 1
GSVIVT01020056001	AT2G02760	0	0	0.588263	0.664249	UBC2	UBIQUITIN CONJUGATING ENZYME 2
GSVIVT01005934001	AT2G22540	0	0	0.574633	0.760302	SVP	SHORT VEGETATIVE PHASE
GSVIVT01008140001	AT5G60910	0	0	1.63805	0	FUL	FRUITFULL
GSVIVT01009384001	AT2G14900	0	0	1.47626	0	GASA7	Gibberellin-regulated family protein
GSVIVT01004942001	AT5G62000	0	0	0.784602	0	ARF2	AUXIN RESPONSE FACTOR 2
GSVIVT01017901001	AT1G08970	0	0	0.686332	0	NFYC9	NUCLEAR FACTOR Y, SUBUNIT C9
GSVIVT01017968001	AT3G04910	0	0	0.555899	0	WNK1	WITH NO LYSINE (K) KINASE 1
GSVIVT01001437001	AT5G13790	0	0	0	3.79339	AGL15	AGAMOUS-LIKE 15
GSVIVT01022010001	AT5G50915	0	0	0	3.38182	bHLH	bHLH superfamily protein
GSVIVT01022113001	AT5G67100	0	0	0	3.21976	ICU2	INCURVATA2
GSVIVT01035796001	AT1G15550	0	0	0	2.58808	GA3OX1	GIBBERELLIN 3-OXIDASE 1
GSVIVT01008655001	AT5G61850	0	0	0	2.33395	LFY	LEAFY
GSVIVT01007817001	AT5G14920	0	0	0	2.16419	GASA14	GA-STIMULATED IN ARABIDOPSIS 14
GSVIVT01016523001	AT1G07530	0	0	0	2.07446	SCL14	SCARECROW-LIKE 14
GSVIVT01016284001	AT5G51810	0	0	0	1.84156	GA20OX2	GIBBERELLIN 20-OXIDASE 2
GSVIVT01016852001	AT2G19520	0	0	0	1.7768	FVE	FVE
GSVIVT01000263001	AT5G49160	0	0	0	1.7506	MET1	METHYLTRANSFERASE 1
GSVIVT01023783001	AT4G34530	0	0	0	1.55318	CIB1	CRYPTOCHROME INTERACTING Bhlh
GSVIVT01020079001	AT2G02590	0	0	0	1.34874	Unknown	Small multi-drug export protein
GSVIVT01036446001	AT2G37630	0	-1.20692	0	1.18741	AS1	ASYMMETRIC LEAVES 1
GSVIVT01012098001	AT5G50915	0	0	0	1.15995	bHLH	bHLH superfamily protein
GSVIVT01034166001	AT2G37630	0	-1.25196	-0.918737	1.15377	AS1	ASYMMETRIC LEAVES 1
GSVIVT01026145001	AT5G08330	0	0	0	1.04322	TCP21	TCP DOMAIN PROTEIN 21
GSVIVT01020011001	AT3G47620	0	0	0	1.03869	TCP14	TEOSINTE BRANCHED, CYCLOIDEA AND PCF (TCP) 14
GSVIVT01004809001	AT4G22140	0	0	0	0.84908	EBS	EARLY BOLTING IN SHORT DAYS
GSVIVT01019499001	AT5G64813	0	0	0	0.832908	LIP1	LIGHT INSENSITIVE PERIOD 1
GSVIVT01030487001	AT4G22140	0	0	0	0.795295	EBS	EARLY BOLTING IN SHORT DAYS
GSVIVT01034477001	AT1G22690	-2.228	-1.74443	-2.13992	-1.15233	Unknown	Gibberellin-regulated family protein
GSVIVT01020132001	AT1G70000	-1.91839	-1.95686	-1.90561	-1.91875	MYBD	MYB transcription facto
GSVIVT01032101001	AT5G12840	-1.70537	-1.63622	-1.23824	-1.48377	NFYA1	NUCLEAR FACTOR Y, SUBUNIT A1
GSVIVT01030125001	AT2G04240	-1.47137	-1.25102	-1.25843	-2.35989	XERICO	XERICO
GSVIVT01027054001	AT2G46340	-1.06956	-1.23768	-1.01827	-2.17953	SPA1	SUPPRESSOR OF PHYA-105
GSVIVT01034612001	AT3G44110	-0.91983	-1.09625	-0.800362	-1.1399	J3	DNAJ HOMOLOGUE 3
GSVIVT01036049001	AT3G44110	-1.43917	-1.31702	0	-2.4736	J3	DNAJ HOMOLOGUE 3
GSVIVT01033313001	AT5G12840	-1.31694	0	-1.25677	-2.21673	NFYA1	NUCLEAR FACTOR Y, SUBUNIT A1
GSVIVT01033832001	AT2G36270	-2.1604	-3.71318	-4.01079	0	ABI5	ABSCISIC ACID INSENSITIVE 5
GSVIVT01008161001	AT5G47640	-1.47321	-1.53612	-1.12446	0	NFYB2	NUCLEAR FACTOR Y, SUBUNIT B2
GSVIVT01011412001	AT5G15230	-1.33116	-0.946449	-1.8153	0	GASA4	GAST1 PROTEIN HOMOLOG 4
GSVIVT01021381001	AT4G18130	-0.983562	-0.779192	0	0	PHYE	PHYTOCHROME E
GSVIVT01025252001	AT5G12840	-1.10479	0	-0.595085	0	NFYA1	NUCLEAR FACTOR Y, SUBUNIT A1
GSVIVT01034333001	AT5G08370	0	-5.57469	-10	-3.62522	AGAL2	ALPHA-GALACTOSIDASE 2,
GSVIVT01000689001	AT1G78440	0	-2.92862	-3.54829	-3.54204	GA2OX1	GIBBERELLIN 2-OXIDASE 1
GSVIVT01005929001	AT5G39660	0	-1.73711	-1.1587	-1.2494	CDF2	CYCLING DOF FACTOR 2
GSVIVT01011652001	AT1G68050	0	-1.25491	-2.03094	-2.92983	FKF1	FLAVIN BINDING, KELCH REPEAT, F-BOX 1
GSVIVT01020557001	AT1G53090	0	-1.13759	-0.851372	-1.28096	SPA4	SPA1-RELATED 4
GSVIVT01002536001	AT5G39660	0	-1.12357	-1.05625	-1.61386	CDF2	CYCLING DOF FACTOR 2
GSVIVT01018446001	AT2G45660	0	-1.09797	-1.04413	-1.03924	SOC1	SUPPRESSOR OF OVEREXPRESSION OF CO 1
GSVIVT01018446001	AT2G45660	0	-1.09797	-1.04413	-1.03924	SOC1	SUPPRESSOR OF OVEREXPRESSION OF CO 1
GSVIVT01020559001	AT3G15354	0	-1.09692	-0.803144	-1.31994	SPA3	SPA1-RELATED 3
GSVIVT01009033001	AT4G08920	0	-1.08477	-0.981343	-1.64804	CRY1	CRYPTOCHROME 1
GSVIVT01038647001	AT5G24470	0	-1.02952	-1.20509	-1.62161	PRR5	PSEUDO-RESPONSE REGULATOR 5
GSVIVT01014334001	AT3G15354	0	-1.01472	-0.598788	-1.69734	SPA3	SPA1-RELATED 3
GSVIVT01006249001	AT5G52660	0	-0.999092	-0.722892	-1.3301	RVE6	REVEILLE 6
GSVIVT01027436001	AT5G57360	0	-0.988525	-0.737874	-1.35411	ZTL	ZEITLUPE
GSVIVT01012263001	AT5G61380	0	-0.973517	-0.839091	-1.83783	TOC1	TIMING OF CAB EXPRESSION 1
GSVIVT01008639001	AT5G62000	0	-0.962133	-0.920678	-1.35035	ARF2	AUXIN RESPONSE FACTOR 2
GSVIVT01016218001	AT3G10390	0	-0.921736	-1.03511	-1.22618	FLD	FLOWERING LOCUS D
GSVIVT01016218001	AT3G10390	0	-0.921736	-1.03511	-1.22618	FLD	FLOWERING LOCUS D
GSVIVT01030735001	AT1G66350	0	-0.841658	-0.873061	-0.936742	RGL1	RGA-LIKE 1
GSVIVT01025151001	AT5G60410	0	-0.790388	-0.572233	-1.16518	SIZ1	SIZ1
GSVIVT01012447001	AT5G06100	0	-0.734854	-0.704027	-0.748092	MYB33	MYB DOMAIN PROTEIN 33
GSVIVT01030081001	AT5G35840	0	-0.725308	-0.656324	-1.0833	PHYC	PHYTOCHROME C
GSVIVT01027579001	AT2G45660	0	-0.696278	-0.856949	-0.845952	SOC1	SUPPRESSOR OF OVEREXPRESSION OF CO 1
GSVIVT01033511001	AT3G12810	0	-0.65163	-0.731712	-0.814649	PIE1	PHOTOPERIOD INDEPENDENT EARLY FLOWERING 1
GSVIVT01011447001	AT5G15310	0	-1.30126	-1.69478	0	MYB16	MYB DOMAIN PROTEIN 16
GSVIVT01035924001	AT2G31650	0	-1.18767	-1.29929	0	ATX1	ARABIDOPSIS TRITHORAX 1
GSVIVT01007564001	AT3G48430	0	-1.06291	-0.844907	0	REF6	RELATIVE OF EARLY FLOWERING 6
GSVIVT01008284001	AT1G67100	0	-1.0629	-0.690621	0	LBD40	LOB DOMAIN-CONTAINING PROTEIN 40
GSVIVT01036760001	AT1G56170	0	-1.05217	-0.837676	0	NFYC2	NUCLEAR TRANSCRIPTION FACTOR Y SUBUNIT C-2
GSVIVT01009586001	AT3G18990	0	-0.767739	-1.05237	0	VRN1	VERNALIZATION 1
GSVIVT01035968001	AT4G31820	0	-0.941578	-0.893684	0	ENP	ENHANCER OF PINOID
GSVIVT01015589001	AT5G52660	0	-1.25097	0	-1.47596	RVE6	REVEILLE 6
GSVIVT01014333001	AT1G53090	0	-1.13854	0	-1.5825	SPA4	SPA1-RELATED 4
GSVIVT01014332001	AT1G53090	0	-1.02304	0	-1.62697	SPA4	SPA1-RELATED 4
GSVIVT01007271001	AT2G32950	0	-0.986747	0	-1.14126	COP1	CONSTITUTIVE PHOTOMORPHOGENIC 1
GSVIVT01027456001	AT2G46830	0	-0.959519	0	-1.22661	CCA1	CIRCADIAN CLOCK ASSOCIATED 1
GSVIVT01012628001	AT4G21200	0	-0.956967	0	-1.93014	GA2OX8	GIBBERELLIN 2-OXIDASE 8
GSVIVT01021087001	AT2G33810	0	-0.901697	0	-0.784096	SPL3	SQUAMOSA PROMOTER BINDING PROTEIN-LIKE 3
GSVIVT01036145001	AT2G27550	0	-10	0	0	ATC	CENTRORADIALIS
GSVIVT01031338001	AT1G09530	0	-0.722806	0	0	PIF3	PHYTOCHROME INTERACTING FACTOR 3
GSVIVT01015200001	AT2G19520	0	-0.592154	0	0	FVE	FVE
GSVIVT01001966001	AT4G21200	0	0	-2.35462	-1.88305	GA2OX8	GIBBERELLIN 2-OXIDASE 8
GSVIVT01011037001	AT3G63010	0	0	-1.68277	-3.5598	GID1B	GA INSENSITIVE DWARF 1B
GSVIVT01000687001	AT1G78440	0	0	-1.65243	-2.70355	GA2OX1	GIBBERELLIN 2-OXIDASE 1
GSVIVT01028555001	AT5G48890	0	0	-1.09262	-1.2834	LATE	LATE FLOWERING
GSVIVT01016996001	AT3G16350	0	0	-1.07086	-2.06604	Unknown	Homeodomain-like superfamily protein
GSVIVT01010967001	AT4G02560	0	0	-1.04822	-1.16512	LD	LUMINIDEPENDENS
GSVIVT01010967001	AT4G02560	0	0	-1.04822	-1.16512	LD	LUMINIDEPENDENS
GSVIVT01032644001	AT5G02810	0	0	-0.976029	-1.22137	PRR7	PSEUDO-RESPONSE REGULATOR 7
GSVIVT01015641001	AT2G22540	0	0	-0.965927	-1.32164	SVP	SHORT VEGETATIVE PHASE
GSVIVT01005931001	AT5G39660	0	0	-0.948841	-1.62148	CDF2	CYCLING DOF FACTOR 2
GSVIVT01014673001	AT4G14540	0	0	-0.947772	-1.49048	NFYB3	NUCLEAR FACTOR Y, SUBUNIT B3
GSVIVT01019823001	AT4G23060	0	0	-0.844327	-0.85879	IQD22	IQ-DOMAIN 22
GSVIVT01028406001	AT5G66730	0	0	-0.764015	-1.03538	IDD1	INDETERMINATE DOMAIN 1
GSVIVT01038637001	AT5G57360	0	0	-0.721897	-0.905135	ZTL	ZEITLUPE
GSVIVT01038643001	AT5G57360	0	0	-0.71788	-1.38505	ZTL	ZEITLUPE
GSVIVT01001149001	AT3G22380	0	0	-0.715565	-1.21278	TIC	TIME FOR COFFEE
GSVIVT01015423001	AT3G24440	0	0	-0.706267	-0.775215	VIL1	VERNALIZATION INSENSTIVE 3 LIKE 1
GSVIVT01010842001	AT2G43410	0	0	-0.655416	-0.946865	FPA	FPA
GSVIVT01010842001	AT2G43410	0	0	-0.655416	-0.946865	FPA	FPA
GSVIVT01027443001	AT5G24470	0	0	-0.640744	-1.77224	PRR5	PSEUDO-RESPONSE REGULATOR 5
GSVIVT01012049001	AT5G23150	0	0	-0.634615	-0.872238	HUA2	HUA is the full name, means flower in Chinese
GSVIVT01012049001	AT5G23150	0	0	-0.634615	-0.872238	HUA2	HUA is the full name, means flower in Chinese
GSVIVT01024932001	AT1G07530	0	0	-0.627105	-1.77602	SCL14	SCARECROW-LIKE 1
GSVIVT01036698001	AT1G79280	0	0	-0.567653	-0.74775	NUA	NUCLEAR PORE ANCHOR
GSVIVT01019492001	AT4G11110	0	0	-0.526409	-1.2021	SPA2	SPA1-RELATED 2
GSVIVT01001406001	AT1G22770	0	0	-0.507132	-1.10391	GI	GIGANTEA
GSVIVT01025514001	AT5G56300	0	0	-2.44779	0	GAMT2	GIBBERELLIC ACID METHYLTRANSFERASE 2
GSVIVT01001014001	AT5G15230	0	0	-2.43844	0	GASA4	GAST1 PROTEIN HOMOLOG 4
GSVIVT01023152001	AT5G49160	0	0	-2.05276	0	MET1	METHYLTRANSFERASE 1
GSVIVT01020254001	AT5G51810	0	0	-1.57035	0	GA20OX2	GIBBERELLIN 20-OXIDASE 2
GSVIVT01028238001	AT1G09530	0	0	-1.40804	0	PIF3	PHYTOCHROME INTERACTING FACTOR 3
GSVIVT01009408001	AT4G24210	0	0	-1.36115	0	SLY1	SLEEPY1
GSVIVT01015204001	AT4G26150	0	0	-1.35442	0	GATA22	GATA TRANSCRIPTION FACTOR 22
GSVIVT01024916001	AT3G46640	0	0	-1.01589	0	LUX ARRHYTHMO	LUX ARRHYTHMO
GSVIVT01033563001	AT1G74670	0	0	-0.949899	0	GASA6	GA-STIMULATED ARABIDOPSIS 6
GSVIVT01014063001	AT4G00650	0	0	-0.901562	0	FRI	FRIGIDA
GSVIVT01014063001	AT4G00650	0	0	-0.901562	0	FRI	FRIGIDA
GSVIVT01022097001	AT2G23380	0	0	-0.79642	0	CLF	CURLY LEAF
GSVIVT01008401001	AT4G09460	0	0	-0.796198	0	MYB6	MYB DOMAIN PROTEIN 6
GSVIVT01008805001	AT1G77300	0	0	-0.787404	0	EFS	EARLY FLOWERING IN SHORT DAYS
GSVIVT01008805001	AT1G77300	0	0	-0.787404	0	EFS	EARLY FLOWERING IN SHORT DAYS
GSVIVT01028410001	AT5G66730	0	0	-0.77053	0	IDD1	INDETERMINATE DOMAIN 1
GSVIVT01009171001	AT2G22540	0	0	-0.706293	0	SVP	SHORT VEGETATIVE PHASE
GSVIVT01011710001	AT2G01570	0	0	-0.691934	0	RGA	REPRESSOR OF GA
GSVIVT01035651001	AT5G11530	0	0	-0.650435	0	EMF1	EMBRYONIC FLOWER 1
GSVIVT01035651001	AT5G11530	0	0	-0.650435	0	EMF1	EMBRYONIC FLOWER 1
GSVIVT01001701001	AT2G22540	0	0	-0.556577	0	SVP	SHORT VEGETATIVE PHASE
GSVIVT01035337001	AT2G25930	0	0	-0.522119	0	ELF3	EARLY FLOWERING 3
GSVIVT01036237001	AT3G04610	0	0	-0.481804	0	FLK	FLOWERING LATE KH MOTIF
GSVIVT01036237001	AT3G04610	0	0	-0.481804	0	FLK	FLOWERING LATE KH MOTIF
GSVIVT01010513001	AT1G26310	0	0	0	-2.64008	CAL	CAULIFLOWER
GSVIVT01028698001	AT1G07430	0	0	0	-2.19643	HON	HONSU
GSVIVT01023370001	AT5G49160	0	0	0	-2.13747	MET1	METHYLTRANSFERASE 1
GSVIVT01015462001	AT2G03500	0	0	0	-1.83353	EFM	EARLY FLOWERING MYB PROTEIN, EFM
GSVIVT01000213001	AT4G24210	0	0	0	-1.55385	SLY1	SLEEPY1
GSVIVT01005935001	AT5G39660	0	0	0	-1.30621	CDF2	CYCLING DOF FACTOR 2
GSVIVT01024058001	AT2G21070	0	0	0	-1.12943	FIO1	FIONA1
GSVIVT01001405001	AT1G22770	0	0	0	-1.00859	GI	GIGANTEA
GSVIVT01031502001	AT5G60800	0	0	0	-0.964744	HIPP3	EAVY METAL-ASSOCIATED ISOPRENYLATED PLANT PROTEIN3
GSVIVT01011947001	AT1G68840	0	0	0	-0.952192	TEM2	TEMPRANILLO 2
GSVIVT01037956001	AT4G20400	0	0	0	-0.905389	JMJ14	JUMONJI 14
GSVIVT01025087001	AT5G02810	0	0	0	-0.895931	PRR7	PSEUDO-RESPONSE REGULATOR 7
GSVIVT01011387001	AT1G26830	0	0	0	-0.879955	CUL3	CULLIN 3
GSVIVT01032837001	AT5G05690	0	0	0	-0.793626	CYP90A1	CYTOCHROME P450 90A1
GSVIVT01018223001	AT2G44950	0	0	0	-0.779429	HUB1	HISTONE MONOUBIQUITINATION 1
GSVIVT01025088001	AT5G02810	0	0	0	-0.766346	PRR7	PSEUDO-RESPONSE REGULATOR 7
GSVIVT01028169001	AT1G02400	0	0	0	0	GA2OX6	GIBBERELLIN 2-OXIDASE 6
GSVIVT01034945001	AT1G02400	0	0	0	0	GA2OX6	GIBBERELLIN 2-OXIDASE 6
GSVIVT01027806001	AT1G04400	0	0	0	0	CRY2	CRYPTOCHROME 2
GSVIVT01007532001	AT1G14920	0	0	0	0	GAI	GIBBERELLIC ACID INSENSITIVE
GSVIVT01035009001	AT1G14920	0	0	0	0	GAI	GIBBERELLIC ACID INSENSITIVE
GSVIVT01021468001	AT1G30040	0	0	0	0	GA2OX2	GIBBERELLIN 2-OXIDASE 2
GSVIVT01017729001	AT4G15880	0	0	0	0	ESD4	EARLY IN SHORT DAYS 4
GSVIVT01031740001	AT4G25000	0	0	0	0	AMY1	ALPHA-AMYLASE-LIKE
GSVIVT01031741001	AT4G25000	0	0	0	0	AMY1	ALPHA-AMYLASE-LIKE
GSVIVT01031742001	AT4G25000	0	0	0	0	AMY1	ALPHA-AMYLASE-LIKE
GSVIVT01031743001	AT4G25000	0	0	0	0	AMY1	ALPHA-AMYLASE-LIKE
GSVIVT01031746001	AT4G25000	0	0	0	0	AMY1	ALPHA-AMYLASE-LIKE
GSVIVT01017750001	AT5G24860	0	0	0	0	FPF1	FLOWERING PROMOTING FACTOR 1
GSVIVT01002966001	AT5G27320	0	0	0	0	GID1C	GA INSENSITIVE DWARF1C
GSVIVT01022014001	AT3G05120	0	0	0	0	GID1A	GA INSENSITIVE DWARF1A
GSVIVT01032296001	AT1G17760	0	0	0	0	CSTF77	CLEAVAGE STIMULATION FACTOR 77
GSVIVT01006453001	AT1G61040	0	0	0	0	VIP5	VERNALIZATION INDEPENDENCE 5
GSVIVT01013670001	AT1G71800	0	0	0	0	CSTF64	CLEAVAGE STIMULATION FACTOR 64
GSVIVT01016983001	AT1G79730	0	0	0	0	ELF7	EARLY FLOWERING 7
GSVIVT01015096001	AT2G06210	0	0	0	0	VIP6	VERNALIZATION INDEPENDENCE 6
GSVIVT01031973001	AT2G21660	0	0	0	0	GRP7	GLYCINE-RICH RNA-BINDING PROTEIN 7
GSVIVT01021094001	AT2G33835	0	0	0	0	FES1	FRIGIDA ESSENTIAL 1
GSVIVT01035602001	AT3G49600	0	0	0	0	UBP26	UBIQUITIN-SPECIFIC PROTEASE 26
GSVIVT01028149001	AT4G16280	0	0	0	0	FCA	FLOWERING TIME CONTROL PROTEIN ALPHA
GSVIVT01034825001	AT4G16280	0	0	0	0	FCA	FLOWERING TIME CONTROL PROTEIN ALPHA
GSVIVT01034966001	AT4G16280	0	0	0	0	FCA	FLOWERING TIME CONTROL PROTEIN ALPHA
GSVIVT01019883001	AT4G22950	0	0	0	0	AGL19	AGAMOUS-LIKE 19
GSVIVT01013527001	AT5G13480	0	0	0	0	FY	FY
GSVIVT01037774001	AT5G16320	0	0	0	0	FRL1	FRIGIDA LIKE 1
GSVIVT01007883001	AT5G61150	0	0	0	0	VIP4	VERNALIZATION INDEPENDENCE 4
GSVIVT01007906001	AT5G61150	0	0	0	0	VIP4	VERNALIZATION INDEPENDENCE 4
GSVIVT01003858001	AT2G22630	0	0	0	0	AGL17	AGAMOUS-LIKE 17
GSVIVT01032940001	AT1G12910	0	0	0	0	LWD1	LIGHT-REGULATED WD 1/ANTHOCYANIN11
GSVIVT01033890001	AT1G12910	0	0	0	0	LWD1	LIGHT-REGULATED WD 1/ANTHOCYANIN11
GSVIVT01008248001	AT1G25540	0	0	0	0	PFT1	PHYTOCHROME AND FLOWERING TIME 1
GSVIVT01011939001	AT1G25540	0	0	0	0	PFT1	PHYTOCHROME AND FLOWERING TIME 1
GSVIVT01019784001	AT1G54830	0	0	0	0	NFYC3	NUCLEAR FACTOR Y, SUBUNIT C3
GSVIVT01017489001	AT1G76710	0	0	0	0	SDG26	SET DOMAIN GROUP 26
GSVIVT01017491001	AT1G76710	0	0	0	0	SDG26	SET DOMAIN GROUP 26
GSVIVT01034571001	AT1G76710	0	0	0	0	SDG26	SET DOMAIN GROUP 26
GSVIVT01034572001	AT1G76710	0	0	0	0	SDG26	SET DOMAIN GROUP 26
GSVIVT01034989001	AT2G18790	0	0	0	0	PHYB	PHYTOCHROME B
GSVIVT01025100001	AT2G28550	0	0	0	0	TOE1	TARGET OF EAT 1
GSVIVT01032821001	AT2G40080	0	0	0	0	ELF4	EARLY FLOWERING 4
GSVIVT01028007001	AT2G47700	0	0	0	0	RFI2	RED AND FAR-RED INSENSITIVE 2
GSVIVT01015556001	AT3G33520	0	0	0	0	ESD1	EARLY IN SHORT DAYS 1
GSVIVT01008570001	AT3G48590	0	0	0	0	NFYC1/HAP5A	NUCLEAR TRANSCRIPTION FACTOR Y SUBUNIT C-1
GSVIVT01016246001	AT5G04240	0	0	0	0	ELF6	EARLY FLOWERING 6
GSVIVT01019328001	AT5G17690	0	0	0	0	TFL2	TERMINAL FLOWER 2
GSVIVT01033331001	AT5G37055	0	0	0	0	SEF	SERRATED LEAVES AND EARLY FLOWERING
GSVIVT01021502001	AT5G46210	0	0	0	0	CUL4	CULLIN 4
GSVIVT01037424001	AT5G59560	0	0	0	0	SRR1	SENSITIVITY TO RED LIGHT REDUCED 1
GSVIVT01033891001	AT3G11540	0	0	0	0	SPY	SPINDLY
Not found	AT1G18075	NF	NF	NF	NF	MIR159B	MICRORNA159B
Not found	AT1G47990	NF	NF	NF	NF	GA2OX4	GIBBERELLIN 2-OXIDASE 4
Not found	AT1G50960	NF	NF	NF	NF	GA2OX7	GIBBERELLIN 2-OXIDASE 7
Not found	AT1G73687	NF	NF	NF	NF	MIR159A	MICRORNA159A,
Not found	AT1G80340	NF	NF	NF	NF	GA3OX2	GIBBERELLIN 3-OXIDASE 2
Not found	AT2G34555	NF	NF	NF	NF	GA2OX3	GIBBERELLIN 2-OXIDASE 3
Not found	AT2G46255	NF	NF	NF	NF	MIR159C	MICRORNA159C
Not found	AT3G11440	NF	NF	NF	NF	MYB65	MYB DOMAIN PROTEIN 65
Not found	AT1G77080	NF	NF	NF	NF	MAF1	MADS AFFECTING FLOWERING 1
Not found	AT4G16845	NF	NF	NF	NF	VRN2	VERNALIZATION 2
Not found	AT5G10140	NF	NF	NF	NF	FLC	FLOWERING LOCUS C
Not found	AT5G57380	NF	NF	NF	NF	VIN3	VERNALIZATION INSENSITIVE 3
Not found	AT5G65050	NF	NF	NF	NF	MAF2	MADS AFFECTING FLOWERING 2
Not found	AT5G65060	NF	NF	NF	NF	MAF3	MADS AFFECTING FLOWERING 3
Not found	AT5G65070	NF	NF	NF	NF	MAF4	MADS AFFECTING FLOWERING 4
Not found	AT5G65080	NF	NF	NF	NF	MAF5	MADS AFFECTING FLOWERING 5
Not found	AT1G01060	NF	NF	NF	NF	LHY	LATE ELONGATED HYPOCOTYL
Not found	AT1G25560	NF	NF	NF	NF	TEM1	TEMPRANILLO 1
Not found	AT1G65480	NF	NF	NF	NF	FT	FLOWERING LOCUS T
Not found	AT1G69570	NF	NF	NF	NF	CDF5	CYCLING DOF FACTOR 5
Not found	AT2G18915	NF	NF	NF	NF	LKP2	LOV KELCH PROTEIN 2
Not found	AT2G28056	NF	NF	NF	NF	MIR172A	MICRORNA172A
Not found	AT2G34720	NF	NF	NF	NF	NFYA4	NUCLEAR FACTOR Y, SUBUNIT A4
Not found	AT2G38880	NF	NF	NF	NF	NFYB1	NUCLEAR TRANSCRIPTION FACTOR Y SUBUNIT B-1/
Not found	AT2G39250	NF	NF	NF	NF	SNZ	SCHNARCHZAPFEN
Not found	AT2G46790	NF	NF	NF	NF	PRR9	PSEUDO-RESPONSE REGULATOR 9
Not found	AT3G11435	NF	NF	NF	NF	MIR172C	MICRORNA172C
Not found	AT3G26640	NF	NF	NF	NF	LWD2	LIGHT-REGULATED WD 2
Not found	AT3G47500	NF	NF	NF	NF	CDF3	CYCLING DOF FACTOR 3
Not found	AT3G54990	NF	NF	NF	NF	SMZ	SCHLAFMUTZE
Not found	AT3G57390	NF	NF	NF	NF	AGL18	AGAMOUS-LIKE 18
Not found	AT3G60250	NF	NF	NF	NF	CKB3	CASEIN KINASE II BETA CHAIN 3
Not found	AT4G16250	NF	NF	NF	NF	PHYD	PHYTOCHROME D
Not found	AT4G20370	NF	NF	NF	NF	TSF	TWIN SISTER OF FT
Not found	AT5G04275	NF	NF	NF	NF	MIR172B	MICRORNA172B
Not found	AT5G15840	NF	NF	NF	NF	CO	CONSTANS
Not found	AT5G37260	NF	NF	NF	NF	CIR1	CIRCADIAN 1
Not found	AT5G57660	NF	NF	NF	NF	COL5	CONSTANS LIKE 5
Not found	AT5G60100	NF	NF	NF	NF	PRR3	PSEUDO-RESPONSE REGULATOR 3
Not found	AT5G60120	NF	NF	NF	NF	TOE2	TARGET OF EAT 2
Not found	AT5G62430	NF	NF	NF	NF	CDF1	CYCLING DOF FACTOR 1
