# Supplementary material for: A galling insect activates plant reproductive programs during gall development
Source: Sci Rep. 2019 Feb 12;9:1833. doi: 10.1038/s41598-018-38475-6 (PMC6372598; doi:10.1038/s41598-018-38475-6)
Supplement: Supplementary file 3 — Dataset 2 [file 41598_2018_38475_MOESM3_ESM.xlsx]

## Sheet: Information
Title:	A galling insect activates plant reproductive programs during gall development
Authors:	Jack C. Schultz1,2*, Patrick P. Edger1,3, Mélanie J.A. Body1,2, Heidi M. Appel1,2
Affiliations:	(1) Division of Plant Sciences, Christopher S. Bond Life Sciences Center, University of Missouri, Columbia, MO 65211, USA (2) Present address: Department of Environmental Sciences, Bowman-Oddy Laboratories, University of Toledo, Toledo, OH 43606, USA (3) Present address: Department of Horticulture, Michigan State University and Ecology, Evolutionary Biology and Behavior, Michigan State University…
Legend:	Data S2. Differential expression of DEGs that integrate flowering pathways. Values are log2(–fold differences). NF = Not Found.

## Sheet: Flowering integrators
V. vinifera locus	A. thaliana ortholog	Gall 1	Gall 2	Gall 3	Gall 4	Protein ID	Protein name		Color key
Not found	AT5G03840	3.96082	0	0	0	TFL1	TERMINAL FLOWER 1		No GO	From Moon 2005 and
GSVIVT01030127001	AT3G07650	0.912564	0	0	0	COL9	CONSTANS-LIKE 9		category	Van Dijk and Molenaar 2016
GSVIVT01033067001	AT5G60910	0	0	1.64	0	FUL	FRUITFULL, AGAMOUS-LIKE 8
GSVIVT01008655001	AT5G61850	0	0	0	2.46181	LFY	LEAFY		Gene expression
GSVIVT01003663001	AT1G18100	-3.77044	-4.44219	-6.0032	-4.18661	MFT	MOTHER OF FT AND TFL			Gall > Leaf
XP_010659747.1	AT1G77080	-0.921973	-0.936538	-0.499264	-1.93166	MAF1	MADS AFFECTING FLOWERING 1			Gall = Leaf
GSVIVT01018446001	AT2G45660	0	-1.09797	-1.04413	-1.03924	SOC1	SUPPRESSOR OF OVEREXPRESSION OF CO 1, AGAMOUS-LIKE 20			Gall < Leaf
GSVIVT01003473001	AT3G07650	0	-0.767147	-0.958465	0	COL9	CONSTANS-LIKE 9
GSVIVT01027579001	AT2G45660	0	-0.696278	-0.856949	-0.845952	SOC1	SUPPRESSOR OF OVEREXPRESSION OF CO 1, AGAMOUS-LIKE 20
GSVIVT01019180001	AT4G24540	0	0	-0.904335	-1.00961	AGL24	AGAMOUS-LIKE 24		Gene action
GSVIVT01010513001	AT1G26310	0	0	0	-2.64008	CAL	CAULIFLOWER, AGAMOUS-LIKE 10			Promotes flower development
GSVIVT01010513001	AT5G10140	0	0	0	-2.5378	FLC	FLOWERING LOCUS C			Impact uncertain
GSVIVT01036037001	AT2G24790	0	0	0	-0.735642	COL3	CONSTANS-LIKE 3
GSVIVT01002442001	AT4G24540	0	0	0	0	AGL24	AGAMOUS-LIKE 24
GSVIVT01019167001	AT4G24540	0	0	0	0	AGL24	AGAMOUS-LIKE 24
GSVIVT01012250001	AT1G69120	0	0	0	0	AP1	APETALA 1, AGAMOUS-LIKE 7
GSVIVT01033067001	AT1G69120	0	0	0	0	AP1	APETALA 1, AGAMOUS-LIKE 7
GSVIVT01036549001	AT1G69120	0	0	0	0	AP1	APETALA 1, AGAMOUS-LIKE 7
Not found	AT4G35900	NF	NF	NF	NF	FD	Basic-leucine zipper (bZIP) transcription factor family protein
GSVIVT00012870001	AT1G65480	NF	NF	NF	NF	FT	FLOWERING LOCUS T
Not found	AT5G15840	NF	NF	NF	NF	CO	CONSTANS
