# Supplementary material for: A galling insect activates plant reproductive programs during gall development
Source: Sci Rep. 2019 Feb 12;9:1833. doi: 10.1038/s41598-018-38475-6 (PMC6372598; doi:10.1038/s41598-018-38475-6)
Supplement: Supplementary file 4 — Dataset 3 [file 41598_2018_38475_MOESM4_ESM.xlsx]

## Sheet: Cambium development
V. vinifera locus	A. thaliana ortholog	Gall 1	Gall 2	Gall 3	Gall 4	Protein ID	Protein name		Color key
GSVIVT01018990001	AT5G25620	4.19484	5.53895	8.06483	7.85414	YUC6	YUCCA 6		GO:0010067	Procambium histogenesis
GSVIVT01006656001	AT1G70560	2.28976	2.54898	1.98472	4.06307	TAA1	TAA1		GO:0010065	Primary meristem tissue development
GSVIVT01022505001	AT3G54720	1.03568	2.02445	2.87951	1.74559	AMP1	ALTERED MERISTEM PROGRAM 1		GO:0001944	Vasculature development
GSVIVT01003413001	AT1G17840	3.8368	2.1992	1.47224	0	ABCG11	ATP-BINDING CASSETTE G11		GO:0010087	Phloem or xylem histogenesis
GSVIVT01002136001	AT1G17840	3.33336	1.58021	1.92165	0	ABCG11	ATP-BINDING CASSETTE G11		GO:0010051	Xylem and phloem pattern formation
GSVIVT01037769001	AT5G55540	1.116	1.83556	1.79621	0	TRN1	TORNADO 1
GSVIVT01004095001	AT1G70560	0	2.72698	1.73393	4.08506	TAA1	TRYPTOPHAN AMINOTRANSFERASE OF ARABIDOPSIS 1		Gene expression
GSVIVT01005992001	AT3G54720	0	1.98027	2.37423	1.60187	AMP1	ALTERED MERISTEM PROGRAM 1			Gall > Leaf
GSVIVT01006347001	AT3G54720	0	1.81207	2.4165	1.81956	AMP1	ALTERED MERISTEM PROGRAM 1			Gall = Leaf
GSVIVT01005700001	AT3G54720	0	1.56847	2.40454	1.6508	AMP1	ALTERED MERISTEM PROGRAM 1			Gall < Leaf
GSVIVT01020699001	AT2G42580	0	1.04851	1.38747	3.30065	VIT	VHI-INTERACTING TPR CONTAINING PROTEIN
GSVIVT01037879001	AT4G24220	0	0.998876	1.52125	2.51473	VEP1	VEIN PATTERNING
GSVIVT01034073001	AT5G02030	0	0.829349	1.43718	1.76455	PNY	PENNYWISE
GSVIVT01019546001	AT5G42080	0	0.74425	0.966964	1.6838	DRP1A	DYNAMIN-RELATED PROTEIN 1A
GSVIVT01013916001	AT5G61600	0	1.60544	1.19712	0	ERF104	ETHYLENE RESPONSE FACTOR 104
GSVIVT01013913001	AT5G61600	0	1.52055	1.06815	0	ERF104	ETHYLENE RESPONSE FACTOR 104
GSVIVT01035035001	AT4G24220	0	1.43645	-1.22729	0	VEP1	VEIN PATTERNING
GSVIVT01009379001	AT4G24220	0	0.923605	0.93	0	VEP1	VEIN PATTERNING
GSVIVT01006269001	AT1G65620	0	0	3.68001	4.12624	AS2	ASYMMETRIC LEAVES 2
GSVIVT01006056001	AT3G54720	0	0	2.1693	1.40145	AMP1	ALTERED MERISTEM PROGRAM 1
GSVIVT01031747001	AT4G34410	0	0	1.7421	1.23467	ERF109	ETHYLENE RESPONSE FACTOR 109
GSVIVT01008430001	AT1G73590	0	0	1.29052	2.7449	PIN1	PIN-FORMED 1
GSVIVT01025159001	AT5G60450	0	0	1.20706	1.35551	ARF4	AUXIN RESPONSE FACTOR 4
GSVIVT01036869001	AT1G31770	0	0	1.12921	1.09748	ABCG14	ATP-BINDING CASSETTE G14
GSVIVT01009453001	AT1G46480	0	0	0.925568	1.64144	WOX4	WUSCHEL RELATED HOMEOBOX 4
GSVIVT01028623001	AT4G13195	0	0	0.904486	1.18393	CLE44	CLAVATA3/ESR-RELATED 44
GSVIVT01011612001	AT2G01830	0	0	0.755567	1.69757	CRE1	CYTOKININ RESPONSE 1
GSVIVT01028300001	AT1G06150	0	0	0.750609	1.19939	LHL1	LONESOME HIGHWAY-LIKE 1
GSVIVT01009639001	AT1G19300	0	0	0.722308	1.28765	GLZ1	GAOLAOZHUANGREN 1
GSVIVT01023969001	AT1G20330	0	0	0.713458	1.89528	CVP1	COTYLEDON VASCULARIZATION 1
GSVIVT01019626001	AT2G27230	0	0	0.630562	0.849553	LHW	LONESOME HIGHWAY
GSVIVT01021128001	AT2G33860	0	0	0.600703	0.757529	ARF3	AUXIN RESPONSE FACTOR 3
GSVIVT01014037001	AT5G61480	0	0	0.568612	2.1359	PXY	PHLOEM INTERCALATED WITH XYLEM
GSVIVT01031341001	AT1G09540	0	0	1.19815	0	MYB61	MYB DOMAIN PROTEIN 61
GSVIVT01004942001	AT5G62000	0	0	0.784602	0	ARF2	AUXIN RESPONSE FACTOR 2
GSVIVT01026319001	AT5G16560	0	0	0.753501	0	KAN	KANADI
GSVIVT01009941001	AT1G75820	0	0	0.639211	0	CLV1	CLAVATA 1
GSVIVT01035476001	AT2G26330	0	0	0	4.18353	ER	ERECTA
GSVIVT01024054001	AT2G21050	0	0	0	3.6481	LAX2	LIKE AUXIN RESISTANT 2
GSVIVT01000940001	AT5G13180	0	0	0	2.5106	VNI2	VND-INTERACTING 2
GSVIVT01017948001	AT5G19530	0	0	0	2.11773	ACL5	ACAULIS 5
GSVIVT01035450001	AT5G19530	0	0	0	1.97481	ACL5	ACAULIS 5
GSVIVT01001078001	AT5G13290	0	0	0	1.87351	CRN	CORYNE
GSVIVT01001600001	AT1G71830	0	0	0	1.83294	SERK1	SOMATIC EMBRYOGENESIS RECEPTOR KINASE 2
GSVIVT01007679001	AT4G24670	0	-1.35993	0	1.62027	TAR2	TRYPTOPHAN AMINOTRANSFERASE RELATED 2
GSVIVT01014366001	AT3G15380	0	0	0	1.32943	CHER1	CHOLINE TRANSPORTER-LIKE 1
GSVIVT01005057001	AT5G60200	0	0	0	1.26679	TMO6	TARGET OF MONOPTEROS 6
GSVIVT01000107001	AT4G37650	0	0	0	1.21995	SHR	SHORT ROOT
GSVIVT01021085001	AT5G62940	0	0	0	1.18553	HCA2	HIGH CAMBIUM ACTIVITY 2
GSVIVT01030648001	AT2G32280	0	0	0	1.18289	VCC	VASCULATURE COMPLEXITY AND CONNECTIVITY
GSVIVT01018012001	AT2G32010	0	0	0	1.15398	CVL1	CVP2 LIKE 1
GSVIVT01015464001	AT5G43810	0	0	0	1.04304	AGO10	ARGONAUTE 10
GSVIVT01019130001	AT1G65380	0	0	0	0.945425	CLV2	CLAVATA 2
GSVIVT01013147001	AT5G46700	0	0	0	0.938384	TRN2	TORNADO 2
GSVIVT01011981001	AT1G31770	-1.75507	-1.79988	0	0	ABCG14	ATP-BINDING CASSETTE G14
GSVIVT01018809001	AT2G18060	-1.0587	-1.53401	-2.37826	0	VND1	VASCULAR-RELATED NAC-DOMAIN1
GSVIVT01009650001	AT1G19330	-0.976098	-1.01885	-0.67773	0	AFR2	Histone deacetylase complex subunit
GSVIVT01033826001	AT3G52770	0	-2.1554	-2.72221	0	ZPR3	LITTLE ZIPPER 3
GSVIVT01018577001	AT4G22680	0	-2.07515	-1.35448	0	MYB85	MYB DOMAIN PROTEIN 85
GSVIVT01015767001	AT1G17840	0	-1.78771	-2.36115	-2.27446	ABCG11	ATP-BINDING CASSETTE G11
GSVIVT01002274001	AT5G10250	0	-1.55781	-1.59521	-1.54159	DOT3	DEFECTIVELY ORGANIZED TRIBUTARIES 3
GSVIVT01009880001	AT2G37210	0	-1.45607	-1.63478	-2.30424	LOG3	LONELY GUY 3
GSVIVT01015233001	AT4G18750	0	-1.23837	-1.34871	-1.19924	DOT4	DEFECTIVELY ORGANIZED TRIBUTARIES 4
GSVIVT01017010001	AT1G52150	0	-1.02285	-1.07975	-1.40045	CNA	CORONA
GSVIVT01008639001	AT5G62000	0	-0.962133	-0.920678	-1.35035	ARF2	AUXIN RESPONSE FACTOR 2
GSVIVT01004510001	AT5G10250	0	-1.67567	-1.69453	0	DOT3	DEFECTIVELY ORGANIZED TRIBUTARIES 3
GSVIVT01034110001	AT2G27230	0	-1.48135	-1.33648	0	LHW	LONESOME HIGHWAY
GSVIVT01021625001	AT2G34710	0	-1.47043	-1.06922	0	PHB	PHABULOSA
GSVIVT01009166001	AT1G68810	0	-1.28596	-1.67928	0	T5L1	TMO5-LIKE
GSVIVT01019028001	AT1G19330	0	-0.876936	-0.967789	0	AFR2	Histone deacetylase complex subunit
GSVIVT01037572001	AT2G27230	0	-0.752597	0.571065	0	LHW	LONESOME HIGHWAY
GSVIVT01030843001	AT1G09700	0	-0.75181	0	0	HYL1	HYPONASTIC LEAVES 1
GSVIVT01019388001	AT1G19330	0	-0.702037	0	0	AFR2	Histone deacetylase complex subunit
GSVIVT01035612001	AT1G52150	0	-0.592162	0	0	CNA	CORONA
GSVIVT01025206001	AT2G28305	0	0	-2.91424	-3.51142	LOG1	LONELY GUY 1
GSVIVT01002236001	AT5G46340	0	0	-2.59243	-5.0673	RWA1	REDUCED WALL ACETYLATION 1
GSVIVT01011960001	AT1G68810	0	0	-1.78599	-2.42156	T5L1	TMO5-LIKE
GSVIVT01018623001	AT1G12260	0	0	-1.89721	0	VND4	VASCULAR RELATED NAC-DOMAIN PROTEIN 4
GSVIVT01016707001	AT3G14170	0	0	-1.80168	0	CORD1	CORTICAL MICROTUBULE DISORDERING1
GSVIVT01017856001	AT5G18930	0	0	-1.44531	0	BUD2	BUSHY AND DWARF 2
GSVIVT01018054001	AT5G43810	0	0	-1.35388	0	AGO10	ARGONAUTE 10
GSVIVT01001264001	AT1G12260	0	0	-1.26217	0	VND4	VASCULAR RELATED NAC-DOMAIN PROTEIN 4
GSVIVT01014592001	AT5G54690	0	0	-0.871361	0	IRX8	IRREGULAR XYLEM 8
GSVIVT01025695001	AT2G37210	0	0	-0.863189	0	LOG3	LONELY GUY 3
GSVIVT01020688001	AT1G68810	0	0	-0.829492	-0.856816	T5L1	TMO5-LIKE
GSVIVT01011586001	AT2G01950	0	0	-0.727354	0	VH1	VASCULAR HIGHWAY 1
GSVIVT01024228001	AT1G17840	0	0	-0.610814	0	ABCG11	ATP-BINDING CASSETTE G11
GSVIVT01015768001	AT1G17840	0	0	0	-5.38496	ABCG11	ATP-BINDING CASSETTE G11
GSVIVT01027431001	AT2G46770	0	0	0	-3.10583	NST1	NAC SECONDARY WALL THICKENING PROMOTING FACTOR1
GSVIVT01033032001	AT5G13180	0	0	0	-2.77338	VNI2	VND-INTERACTING 2
GSVIVT01021146001	AT5G47220	0	0	0	-2.69563	ERF2	ETHYLENE RESPONSE FACTOR- 2
GSVIVT01013341001	AT1G34210	0	0	0	-2.11285	SERK2	SOMATIC EMBRYOGENESIS RECEPTOR KINASE 2
GSVIVT01003492001	AT4G17220	0	0	0	-1.55865	MAP70-5	MICROTUBULE-ASSOCIATED PROTEINS 70-5
GSVIVT01009256001	AT5G49660	0	0	0	-1.44417	XIP1	XYLEM INTERMIXED WITH PHLOEM 1
GSVIVT01016272001	AT5G60690	0	0	0	-0.91358	REV	REVOLUTA
GSVIVT01008601001	AT5G13180	0	0	0	-0.694316	VNI2	VND-INTERACTING 2

## Sheet: Information
Title:	A galling insect activates plant reproductive programs during gall development
Authors:	Jack C. Schultz1,2*, Patrick P. Edger1,3, Mélanie J.A. Body1,2, Heidi M. Appel1,2
Affiliations:	(1) Division of Plant Sciences, Christopher S. Bond Life Sciences Center, University of Missouri, Columbia, MO 65211, USA (2) Present address: Department of Environmental Sciences, Bowman-Oddy Laboratories, University of Toledo, Toledo, OH 43606, USA (3) Present address: Department of Horticulture, Michigan State University and Ecology, Evolutionary Biology and Behavior, Michigan State University…
Legend:	Data S3. Differential expression of DEGs involved in creating, maintaining, or suppressing cambial meristem activity, compiled via comparison of GO category sequences with DEGs from RNAseq data. Values are log2(–fold differences).
