# Supplementary material for: A galling insect activates plant reproductive programs during gall development
Source: Sci Rep. 2019 Feb 12;9:1833. doi: 10.1038/s41598-018-38475-6 (PMC6372598; doi:10.1038/s41598-018-38475-6)
Supplement: Supplementary file 5 — Dataset 4 [file 41598_2018_38475_MOESM5_ESM.xlsx]

## Sheet: Information
Title:	A galling insect activates plant reproductive programs during gall development
Authors:	Jack C. Schultz1,2*, Patrick P. Edger1,3, Mélanie J.A. Body1,2, Heidi M. Appel1,2
Affiliations:	(1) Division of Plant Sciences, Christopher S. Bond Life Sciences Center, University of Missouri, Columbia, MO 65211, USA (2) Present address: Department of Environmental Sciences, Bowman-Oddy Laboratories, University of Toledo, Toledo, OH 43606, USA (3) Present address: Department of Horticulture, Michigan State University and Ecology, Evolutionary Biology and Behavior, Michigan State University…
Legend:	Data S4. Differential expression of DEGs involved in the transition from vegetative to reproductive meristematic state, compiled via comparison of GO category sequences with DEGs from RNAseq data. Values are log2(–fold differences).

## Sheet: Vegetative-to-reproductive tran
V. vinifera locus	A. thaliana ortholog	Gall 1	Gall 2	Gall 3	Gall 4	Protein ID	Protein name		Color key
GSVIVT01027577001	AT2G45650	3.33895	4.93889	8.06483	7.85414	AGL6	AGAMOUS-LIKE 6		GO:0010228	Vegetative to reproductive phase transition of meristem
GSVIVT01015488001	AT1G04870	1.5179	1.25348	1.04003	2.37115	PRMT10	PROTEIN ARGININE METHYLTRANSFERASE 10
GSVIVT01025127001	AT2G01290	1.2474	1.08058	0	0	RPI2	RIBOSE-5-PHOSPHATE ISOMERASE 2		Gene expression
GSVIVT01030413001	AT5G55390	1.12977	0	1.09066	3.38581	EDM2	ENHANCED DOWNY MILDEW 2			Gall > Leaf
GSVIVT01030202001	AT3G51630	1.40803	0	0	0	WNK5	WITH NO LYSINE (K) KINASE 5			Gall = Leaf
GSVIVT01003473001	AT3G07650	0.912564	0	0	0	COL9	CONSTANS-LIKE 9			Gall < Leaf
GSVIVT01018453001	AT4G25420	0	1.54192	3.52379	3.8789	GA20OX1	GIBBERELLIN 20 OXIDASE 1
GSVIVT01018450001	AT2G45650	0	0	2.12	3.70199	AGL6	AGAMOUS-LIKE 6		Gene action
GSVIVT01013438001	AT1G20900	0	0	1.99821	4.48526	AHL27	AT-HOOK MOTIF NUCLEAR-LOCALIZED PROTEIN 27			Promotes flower development
GSVIVT01035361001	AT4G32980	0	0	1.67726	3.63732	ATH1	HOMEOBOX GENE 1			Delays flower development
GSVIVT01034073001	AT5G02030	0	0	1.43718	1.76455	PNY	PENNYWISE			Impact uncertain
GSVIVT01024055001	AT4G38680	0	0	1.39638	3.16113	CSP2	COLD SHOCK PROTEIN 2
GSVIVT01025220001	AT2G27990	0	0	1.25545	1.3649	PNF	POUND-FOOLISH
GSVIVT01032417001	AT5G14530	0	0	1.15	1.11	APRF1	ANTHESIS PROMOTING FACTOR 1
GSVIVT01008045001	AT2G02760	0	0	1.0045	1.33168	UBC2	UBIQUITIN-CONJUGATING ENZYME 2
GSVIVT01026471001	AT5G63980	0	0	0.958962	1.81957	FRY1	FIERY1
GSVIVT01024693001	AT3G51780	0	0	0.863856	3.0021	BAG4	BCL-2-ASSOCIATED ATHANOGENE 4
GSVIVT01009622001	AT2G22370	0	0	0.744032	0.879606	MED18	MEDIATOR 18
GSVIVT01011359001	AT2G02760	0	0	0.707951	0.690423	UBC2	UBIQUITIN-CONJUGATING ENZYME 2
GSVIVT01033519001	AT2G42200	0	0	1.02042	0	SPL9	SQUAMOSA PROMOTER BINDING PROTEIN-LIKE 9
GSVIVT01030331001	AT3G51780	0	0	0.802645	0	BAG4	BCL-2-ASSOCIATED ATHANOGENE 4
GSVIVT01011068001	AT4G02940	0	0	0.609594	0	ALKBH10B	RNA N6-methyladenosine demethylase
GSVIVT01001437001	AT5G13790	0	0	0	3.79339	AGL15	AGAMOUS-like 15
GSVIVT01030413001	AT5G55390	0	0	0	3.38581	EDM2	ENHANCED DOWNY MILDEW 2
GSVIVT01031365001	AT1G08260	0	0	0	1.95099	ESD7	EARLY IN SHORT DAYS 7
GSVIVT01011013001	AT4G03110	0	0	0	1.2215	RBP-DR1	RNA-BINDING PROTEIN-DEFENSE RELATED 1
GSVIVT01027054001	AT2G46340	-1.06956	-1.23768	-1.01827	-2.17953	SPA1	SUPPRESSOR OF PHYA-105 1
GSVIVT01034612001	AT3G44110	-0.91983	-1.09625	-0.800362	-1.1399	J3	DNAJ HOMOLOGUE 3
GSVIVT01004375001	AT5G47640	-1.47321	-1.53612	-1.12446	0	NF-YB2	NUCLEAR FACTOR Y, SUBUNIT B2
GSVIVT01013445001	AT1G27650	-1.39557	-1.13828	-1.03276	0	U2AF35A	U2 auxiliary factor small subunit
GSVIVT01023137001	AT1G14440	-1.11397	-1.82725	-2.27574	0	ZHD4	ZINC-FINGER HOMEODOMAIN PROTEIN 4
GSVIVT01036049001	AT3G44110	-1.43917	-1.31702	0	-2.4736	J3	DNAJ HOMOLOGUE 3
GSVIVT01027028001	AT2G46240	-5.57263	0	-4.45395	-5.89761	BAG6	BCL-2-ASSOCIATED ATHANOGENE 6
GSVIVT01027160001	AT4G00990	-1.46328	0	-0.857268	-0.705678	JMJ27	JMJC DOMAIN-CONTAINING PROTEIN 27
GSVIVT01018818001	AT4G38960	-1.04521	0	0	-1.52375	BBX19	B-BOX DOMAIN PROTEIN 19
GSVIVT01030779001	AT1G66330	0	-0.973125	-0.938979	-1.91711	Unknown	Senescence-associated family protein
GSVIVT01008945001	AT5G64610	0	-0.866611	-0.908664	-1.29552	HAM1	HISTONE ACETYLTRANSFERASE OF THE MYST FAMILY 1
GSVIVT01009172001	AT1G09730	0	-0.829433	-1.16871	-1.41721	SPF1	SUMO PROTEASE RELATED TO FERTILITY1
GSVIVT01011085001	AT1G03160	0	-0.825481	-1.14021	-1.84954	FZL	FZO-LIKE
GSVIVT01016176001	AT3G10480	0	-0.758031	-1.05946	-1.03898	NAC50	NAC DOMAIN CONTAINING PROTEIN 50
GSVIVT01010338001	AT1G67580	0	-0.728927	-0.622432	-0.983668	CDKG2	CYCLIN-DEPENDENT KINASE G2
GSVIVT01029442001	AT1G79000	0	-0.700699	-0.701359	-0.984843	HAC1	HISTONE ACETYLTRANSFERASE OF THE CBP FAMILY 1
GSVIVT01024445001	AT3G03140	0	-0.668907	-0.690143	-0.84116	PWO1	WWP-DOMAIN INTERACTOR OF POLYCOMBS11
GSVIVT01009173001	AT1G09730	0	-0.630202	-0.910469	-1.24045	SPF1	SUMO PROTEASE RELATED TO FERTILITY1
GSVIVT01032545001	AT1G70170	0	-2.65597	-1.65591	0	MMP	MATRIX METALLOPROTEINASE
GSVIVT01007564001	AT3G48430	0	-1.06291	-0.844907	0	REF6	RELATIVE OF EARLY FLOWERING 6
GSVIVT01028775001	AT3G49660	0	-0.656975	-0.614049	0	WDR5A	HUMAN WDR5 (WD40 REPEAT) HOMOLOG A
GSVIVT01030132001	AT4G12680	0	-2.28005	0	-2.78337	Unknown	Transmembrane protein
GSVIVT01030837001	AT5G37770	0	-1.53511	0	-1.2736	CML24	CALMODULIN-LIKE 24
GSVIVT01007271001	AT2G32950	0	-0.99	0	-1.14	COP1	CONSTITUTIVE PHOTOMORPHOGENIC 1
GSVIVT01027456001	AT2G46830	0	-0.959519	0	-1.22661	CCA1	CIRCADIAN CLOCK ASSOCIATED 1
GSVIVT01021087001	AT2G33810	0	-0.901697	0	-0.784096	SPL3	SQUAMOSA PROMOTER BINDING PROTEIN-LIKE 3
GSVIVT01025313001	AT2G42280	0	-0.808545	0	-1.21507	FBH4	FLOWERING BHLH 4
GSVIVT01024173001	AT4G38960	0	-0.71955	0	-1.08134	BBX19	B-BOX DOMAIN PROTEIN 19
GSVIVT01011098001	AT3G63060	0	0	-3.15516	-3.14868	EDL3	EID1-LIKE 3
GSVIVT01018533001	AT1G18390	0	0	-2.74714	-8.07954	LRK10L1.2	RECEPTOR- LIKE PROTEIN KINASE-LIKE 1.2
GSVIVT01032778001	AT3G46510	0	0	-2.02558	-1.73491	PUB13	PLANT U-BOX 13
GSVIVT01024176001	AT5G42900	0	0	-1.99768	-2.59194	COR27	COLD REGULATED GENE 27
GSVIVT01025731001	AT5G52970	0	0	-1.21976	-1.70196	Unknown	Thylakoid lumen 15.0 kDa protein
GSVIVT01025731001	AT5G52970	0	0	-1.21976	-1.70196	Unknown	Thylakoid lumen 15.0 kDa protein
GSVIVT01002029001	AT4G04920	0	0	-1.09536	-1.12015	MED16	MEDIATOR 16
GSVIVT01028555001	AT5G48890	0	0	-1.09262	-1.2834	LATE	LATE FLOWERING
GSVIVT01010967001	AT4G02560	0	0	-1.04822	-1.16512	LD	LUMINIDEPENDENS
GSVIVT01016218001	AT3G10390	0	0	-1.03511	-1.22618	FLD	FLOWERING LOCUS D
GSVIVT01003417001	AT2G22420	0	0	-0.935227	-1.8654	PRX17	PEROXIDASE 17
GSVIVT01029441001	AT1G79000	0	0	-0.927182	-0.928159	HAC1	HISTONE ACETYLTRANSFERASE OF THE CBP FAMILY 1
GSVIVT01032492001	AT3G01460	0	0	-0.870277	-1.11232	MBD9	METHYL-CPG-BINDING DOMAIN 9
GSVIVT01011849001	AT1G18390	0	0	-0.757039	-1.21371	LRK10L1.2	RECEPTOR- LIKE PROTEIN KINASE-LIKE 1.2
GSVIVT01015423001	AT3G24440	0	0	-0.706267	-0.775215	VIL1	VIN3-LIKE 1
GSVIVT01024985001	AT3G46510	0	0	-0.662367	-0.711101	PUB13	PLANT U-BOX 13
GSVIVT01010842001	AT2G43410	0	0	-0.655416	-0.946865	FPA	Flowering time control protein
GSVIVT01030649001	AT4G15180	0	0	-0.527621	-0.876673	SDG2	SET DOMAIN PROTEIN 2
GSVIVT01021113001	AT1G28420	0	0	-0.517341	-0.972888	RLT1	RINGLET 1
GSVIVT01001406001	AT1G22770	0	0	-0.507132	-1.10391	GI	GIGANTEA
GSVIVT01006578001	AT3G50530	0	0	-1.18142	0	CRK	CDPK-RELATED KINASE
GSVIVT01014063001	AT4G00650	0	0	-0.901562	0	FRI	FRIGIDA
GSVIVT01022097001	AT2G23380	0	0	-0.79642	0	CLF	CURLY LEAF
GSVIVT01035337001	AT2G25930	0	0	-0.522119	0	ELF3	EARLY FLOWERING 3
GSVIVT01032607001	AT3G04680	0	0	-0.521961	0	CLPS3	CLP-SIMILAR PROTEIN 3
GSVIVT01032055001	AT2G42280	0	0	0	-2.52049	FBH4	FLOWERING BHLH 4
GSVIVT01009490001	AT5G42900	0	0	0	-2.06133	COR27	COLD REGULATED GENE 27
GSVIVT01030481001	AT1G01040	0	0	0	-1.91975	SUS1	SUSPENSOR 1
GSVIVT01015462001	AT2G03500	0	0	0	-1.83353	EFM	EARLY FLOWERING MYB PROTEIN
GSVIVT01008327001	AT1G18390	0	0	0	-1.65058	LRK10L1.2	RECEPTOR- LIKE PROTEIN KINASE-LIKE 1.2
GSVIVT01031734001	AT5G42900	0	0	0	-1.63456	COR27	COLD REGULATED GENE 27
GSVIVT01024058001	AT2G21070	0	0	0	-1.12943	FIO1	FIONA1
GSVIVT01029220001	AT4G30200	0	0	0	-1.10391	VIL2	VIN3-LIKE 2
GSVIVT01033356001	AT2G42280	0	0	0	-1.06598	FBH4	FLOWERING BHLH 4
GSVIVT01001405001	AT1G22770	0	0	0	-1.00859	GI	GIGANTEA
GSVIVT01037956001	AT4G20400	0	0	0	-0.905389	JMJ14	JUMONJI 14
GSVIVT01034573001	AT5G42440	0	0	0	-0.838228	Unknown	Protein kinase superfamily protein
GSVIVT01018223001	AT2G44950	0	0	0	-0.779429	HUB1	HISTONE MONO-UBIQUITINATION 1
GSVIVT01006875001	AT5G42400	0	0	0	-0.732721	SDG25	SET DOMAIN PROTEIN 25
