# Supplementary material for: A galling insect activates plant reproductive programs during gall development
Source: Sci Rep. 2019 Feb 12;9:1833. doi: 10.1038/s41598-018-38475-6 (PMC6372598; doi:10.1038/s41598-018-38475-6)
Supplement: Supplementary file 6 — Dataset 5 [file 41598_2018_38475_MOESM6_ESM.xlsx]

## Sheet: Information
Title:	A galling insect activates plant reproductive programs during gall development
Authors:	Jack C. Schultz1,2*, Patrick P. Edger1,3, Mélanie J.A. Body1,2, Heidi M. Appel1,2
Affiliations:	(1) Division of Plant Sciences, Christopher S. Bond Life Sciences Center, University of Missouri, Columbia, MO 65211, USA (2) Present address: Department of Environmental Sciences, Bowman-Oddy Laboratories, University of Toledo, Toledo, OH 43606, USA (3) Present address: Department of Horticulture, Michigan State University and Ecology, Evolutionary Biology and Behavior, Michigan State University…
Legend:	Data S5. Differential expression of DEGs involved in development of flowers or fruits, compiled via comparison of GO category sequences with DEGs from RNAseq data. Values are log2(–fold differences).

## Sheet: Flower development
V. vinifera locus	A. thaliana ortholog	Gall 1	Gall 2	Gall 3	Gall 4	Protein ID	Protein name		Color key
GSVIVT01032076001	AT3G57670	3.64676	5.38482	6.8087	8.36819	NTT	NO TRANSMITTING TRACT		GO:0048437	Floral organ development
GSVIVT01027577001	AT2G45650	3.33895	4.93889	8.06483	7.85414	AGL6	AGAMOUS-LIKE 6		GO:0009908	Flower development
GSVIVT01031661001	AT5G07280	2.45049	1.55494	1.73305	3.32517	EMS1	EXCESS MICROSPOROCYTES1		GO:0048467	Gynoecium development
GSVIVT01036751001	AT1G79530	2.32582	3.23402	4.42517	5.11751	GAPCP-1	GLYCERALDEHYDE-3-PHOSPHATE DEHYDROGENASE OF PLASTID 1
GSVIVT01006656001	AT1G70560	2.28976	2.54898	1.98472	4.06307	TAA1	TRYPTOPHAN AMINOTRANSFERASE OF ARABIDOPSIS 1		Gene expression
GSVIVT01038589001	AT5G24330	2.28033	2.12467	2.6694	5.00189	SDG34	SET DOMAIN PROTEIN 34			Gall > Leaf
GSVIVT01033100001	AT3G48520	2.14452	1.69171	1.67952	4.21525	CYP94B3	CYTOCHROME P450, FAMILY 94, SUBFAMILY B, POLYPEPTIDE 3			Gall = Leaf
GSVIVT01028879001	AT4G25640	1.59667	1.28919	1.9803	2.95669	FFT	FLOWER FLAVONOID TRANSPORTER			Gall < Leaf
GSVIVT01007667001	AT1G23290	1.54605	1.76792	1.8843	2.58531	RPL27A	RIBOSOMAL PROTEIN L27A
GSVIVT01019855001	AT5G62090	1.35294	0.992375	1.79911	3.07056	SLK2	SEUSS-LIKE 2		Gene action
GSVIVT01016319001	AT3G55510	1.34343	1.33757	1.00154	1.339	RBL	REBELOTE			Promotes flower development
GSVIVT01010601001	AT3G53020	1.32866	1.26322	1.13842	1.75693	STV1	SHORT VALVE1			Delays flower development
GSVIVT01022111001	AT4G36930	1.29	1.24	0.97	2.1	SPT	SPATULA			Impact uncertain
GSVIVT01028584001	AT3G07050	1.27305	1.08721	0.9869	1.27441	NSN1	NUCLEOSTEMIN-LIKE 1			Meristem function
GSVIVT01032405001	AT1G23290	1.18813	0.795397	1.16631	1.85758	RPL27A	RIBOSOMAL PROTEIN L27A
GSVIVT01022505001	AT3G54720	1.03568	2.02445	2.87951	1.74559	AMP1	ALTERED MERISTEM PROGRAM 1
GSVIVT01033743001	AT3G53020	0.915395	0.896194	0.744044	0.816077	STV1	SHORT VALVE1
GSVIVT01028885001	AT4G25640	1.9422	0	2.63769	4.02747	FFT	FLOWER FLAVONOID TRANSPORTER
GSVIVT01024055001	AT4G38680	1.21185	0	1.39638	3.16113	CSP2	COLD SHOCK PROTEIN 2
GSVIVT01030413001	AT5G55390	1.12977	0	1.09066	3.38581	EDM2	ENHANCED DOWNY MILDEW 2
GSVIVT01028882001	AT4G25640	1.03399	0	1.09669	2.87016	FFT	FLOWER FLAVONOID TRANSPORTER
GSVIVT01027125001	AT5G53390	1.13957	0	0	1.44864	FOP1	FOLDED PETAL 1
GSVIVT01033829001	AT5G03840	3.96082	0	0	0	TFL1	TERMINAL FLOWER 1
GSVIVT01027140001	AT5G53390	3.21021	0	0	0	FOP1	FOLDED PETAL 1
GSVIVT01014086001	AT3G14750	1.25378	0	0	0	Unknown	Structural maintenance of chromosomes domain protein
GSVIVT01014405001	AT3G15510	0	4.92365	8.33504	4.97372	NAC2	NAC DOMAIN CONTAINING PROTEIN 2
GSVIVT01038778001	AT5G08335	0	4.56014	3.95169	5.52192	ICMTB	ISOPRENYL CYSTEINE METHYLTRANSFERASE B
GSVIVT01004095001	AT1G70560	0	2.72698	1.73393	4.08506	TAA1	TRYPTOPHAN AMINOTRANSFERASE OF ARABIDOPSIS 1
GSVIVT01005992001	AT3G54720	0	1.98027	2.37423	1.60187	AMP1	ALTERED MERISTEM PROGRAM 1
GSVIVT01023002001	AT2G02850	0	1.89647	1.76215	4.51308	ARPN	PLANTACYANIN
GSVIVT01006347001	AT3G54720	0	1.81207	2.4165	1.81956	AMP1	ALTERED MERISTEM PROGRAM 1
GSVIVT01033571001	AT2G41370	0	1.79123	3.80214	5.18325	BOP2	BLADE ON PETIOLE2
GSVIVT01018857001	AT4G36380	0	1.74332	2.27473	2.44019	ROT3	ROTUNDIFOLIA 3
GSVIVT01005700001	AT3G54720	0	1.56847	2.40454	1.6508	AMP1	ALTERED MERISTEM PROGRAM 1
GSVIVT01018453001	AT4G25420	0	1.54192	3.52379	3.8789	GA20OX1	GIBBERELLIN 20 OXIDASE 1
GSVIVT01013821001	AT4G17300	0	1.47557	1.60209	2.45184	OVA8	OVULE ABORTION 8
GSVIVT01019041001	AT1G19270	0	1.24835	1.45397	1.55409	DA1	DA1
GSVIVT01001065001	AT3G02780	0	1.05007	1.30864	1.45043	IPP2	ISOPENTENYL PYROPHOSPHATE
GSVIVT01013785001	AT1G10670	0	0.971245	1.30895	2.0365	ACLA-1	ATP-CITRATE LYASE A-1
GSVIVT01005045001	AT3G57290	0	0.951059	0.779692	1.16366	EIF3E	EUKARYOTIC TRANSLATION INITIATION FACTOR 3E
GSVIVT01008430001	AT1G73590	0	0.800871	1.29052	2.7449	PIN1	PIN-FORMED 1
GSVIVT01007593001	AT2G31880	0	1.68486	1.31926	0	SOBIR1	SUPPRESSOR OF BIR1 1
GSVIVT01035851001	AT3G49500	0	1.08101	1.04479	0	RDR6	RNA-DEPENDENT RNA POLYMERASE 6
GSVIVT01032082001	AT3G63530	0	0.915796	0	1.14916	BB	BIG BROTHER
GSVIVT01011898001	AT1G55170	0	0.788564	0	0.823141	Unknown	DNA double-strand break repair protein
GSVIVT01008122001	AT1G13710	0	3.06898	0	0	KLU	KLUH
GSVIVT01025473001	AT3G13490	0	0.771527	0	0	OVA5	OVULE ABORTION 5
GSVIVT01025105001	AT3G45640	0	0.619095	0	-1.01181	MPK3	MITOGEN-ACTIVATED PROTEIN KINASE 3
GSVIVT01017242001	AT3G22780	0	0	5.38887	0	TSO1	CRC domain-containing protein TSO1
GSVIVT01025749001	AT1G73590	0	0	3.24273	0	PIN1	PIN-FORMED 1
GSVIVT01011890001	AT1G68480	0	0	3.03478	0	JAG	JAGGED
GSVIVT01008140001	AT5G60910	0	0	1.63805	0	FUL	FRUITFULL
GSVIVT01021195001	AT5G45890	0	0	1.46296	-2.58375	SAG12	SENESCENCE-ASSOCIATED GENE 12
GSVIVT01036134001	AT1G08320	0	0	1.24854	0	TGA9	TGACG (TGA) MOTIF-BINDING PROTEIN 9
GSVIVT01013085001	AT1G32240	0	0	1.06712	0	KAN2	KANADI 2
GSVIVT01033519001	AT2G42200	0	0	1.02042	0	SPL9	SQUAMOSA PROMOTER BINDING PROTEIN-LIKE 9
GSVIVT01004942001	AT5G62000	0	0	0.784602	0	ARF2	AUXIN RESPONSE FACTOR 2
GSVIVT01013628001	AT5G45190	0	0	0.766161	0	CYCT1;5	cyclin T partner
GSVIVT01026319001	AT5G16560	0	0	0.753501	0	KAN	KANADI
GSVIVT01015364001	AT4G29010	0	0	0.694157	0	AIM1	ABNORMAL INFLORESCENCE MERISTEM
GSVIVT01037267001	AT5G12330	0	-0.904805	0.68449	0	LRP1	LATERAL ROOT PRIMORDIUM 1
GSVIVT01016844001	AT1G55170	0	0	0.62645	0	Unknown	DNA double-strand break repair protein
GSVIVT01024688001	AT5G58560	0	0	0.611666	0	FOLK	FARNESOL KINASE
GSVIVT01019042001	AT1G19270	0	0	0.568597	0	DA1	DA1
GSVIVT01012249001	AT5G15800	0	0	4.47237	3.71367	SEP1	SEPALLATA1
GSVIVT01016845001	AT3G13730	0	0	4.03021	6.63993	CYP90D1	CYTOCHROME P450, FAMILY 90, SUBFAMILY D, POLYPEPTIDE 1
GSVIVT01018951001	AT3G50870	0	0	3.94228	8.00403	MNP	MONOPOLE
GSVIVT01002536001	AT5G10510	0	0	3.70457	3.83235	AIL6	AINTEGUMENTA-like 6
GSVIVT01006269001	AT1G65620	0	0	3.68001	4.12624	AS2	ASYMMETRIC LEAVES 2
GSVIVT01028126001	AT3G03450	0	0	3.60161	2.72831	RGL2	RGA-LIKE 2
GSVIVT01033329001	AT3G57670	0	0	2.87033	2.881	NTT	NO TRANSMITTING TRACT
GSVIVT01021754001	AT2G31160	0	0	2.72882	3.41786	OBO1	ORGAN BOUNDARY 1
GSVIVT01011381001	AT3G28860	0	0	2.22419	3.84087	ABCB19	ATP-BINDING CASSETTE B1
GSVIVT01006056001	AT3G54720	0	0	2.1693	1.40145	AMP1	ALTERED MERISTEM PROGRAM 1
GSVIVT01018450001	AT2G45650	0	0	2.11571	3.70199	AGL6	AGAMOUS-LIKE 6
GSVIVT01013438001	AT1G20900	0	0	1.99821	4.48526	AHL27	AT-HOOK MOTIF NUCLEAR-LOCALIZED PROTEIN 27
GSVIVT01034705001	AT5G03680	0	0	1.80392	3.09037	PTL	PETAL LOSS
GSVIVT01035361001	AT4G32980	0	0	1.67726	3.63732	ATH1	HOMEOBOX GENE 1
GSVIVT01021303001	AT4G18960	0	0	1.65975	1.71277	AG	AGAMOUS
GSVIVT01019670001	AT2G46770	0	0	1.63964	2.18844	NAC043	NAC DOMAIN CONTAINING PROTEIN 43
GSVIVT01004261001	AT1G30330	0	0	1.54523	1.90298	ARF6	AUXIN RESPONSE FACTOR 6
GSVIVT01034073001	AT5G02030	0	0	1.43718	1.76455	PNY	PENNYWISE
GSVIVT01024383001	AT1G32240	0	0	1.32642	1.43659	KAN2	KANADI 2
GSVIVT01021552001	AT1G30330	0	0	1.30334	1.98032	ARF6	AUXIN RESPONSE FACTOR 6
GSVIVT01000802001	AT3G58780	0	0	1.29959	1.60798	SHP1	SHATTERPROOF 1
GSVIVT01008486001	AT2G01940	0	0	1.29455	1.96167	SGR5	SHOOT GRAVITROPISM RESPONSE 5
GSVIVT01025220001	AT2G27990	0	0	1.25545	1.3649	PNF	POUND-FOOLISH
GSVIVT01021553001	AT1G30330	0	0	1.25284	2.01755	ARF6	AUXIN RESPONSE FACTOR 6
GSVIVT01018205001	AT5G43270	0	0	1.22176	2.99487	SPL2	SQUAMOSA PROMOTER BINDING PROTEIN-LIKE 2
GSVIVT01032417001	AT5G14530	0	0	1.15148	1.10628	APRF1	ANTHESIS PROMOTING FACTOR 1
GSVIVT01004382001	AT5G10510	0	0	1.08944	1.62649	AIL6	AINTEGUMENTA-like 6
GSVIVT01015149001	AT4G29830	0	0	0.897552	1.45521	VIP3	VERNALIZATION INDEPENDENCE 3
GSVIVT01030570001	AT4G28190	0	0	0.789012	1.0776	ULT1	ULTRAPETALA1
GSVIVT01027463001	AT2G46870	0	0	0.784615	0.923431	NGA1	NGATHA1
GSVIVT01033645001	AT2G36910	0	0	0.751927	1.73763	PGP1	P-GLYCOPROTEIN 1
GSVIVT01009622001	AT2G22370	0	0	0.744032	0.879606	MED18	MEDIATOR 18
GSVIVT01000047001	AT1G09000	0	0	0.737458	2.87364	NP1	NPK1-RELATED PROTEIN KINASE 1
GSVIVT01013486001	AT5G12330	0	0	0.713289	2.04323	LRP1	LATERAL ROOT PRIMORDIUM 1
GSVIVT01014747001	AT5G56030	0	0	0.7021	1.36175	HSP81.2	HEAT SHOCK PROTEIN 81.2
GSVIVT01017553001	AT1G80680	0	0	0.606015	0.860821	SAR3	SUPPRESSOR OF AUXIN RESISTANCE 3
GSVIVT01021128001	AT2G33860	0	0	0.600703	0.757529	ARF3	AUXIN RESPONSE TRANSCRIPTION FACTOR 3
GSVIVT01018756001	AT4G38630	0	0	0.598531	0.839689	RPN10	REGULATORY PARTICLE NON-ATPASE 10
GSVIVT01022261001	AT4G39400	0	0	0.589228	0.737985	BIN1	BR INSENSITIVE 1
GSVIVT01005934001	AT2G22540	0	0	0.574633	0.760302	SVP	SHORT VEGETATIVE PHASE
GSVIVT01036116001	AT2G27460	0	0	0.540157	1.44916	ATSEC23D	Autophagy-related protein 9
GSVIVT01023000001	AT2G02850	0	0	0	6	ARPN	PLANTACYANIN
GSVIVT01035476001	AT2G26330	0	0	0	4.18353	ER	ERECTA
GSVIVT01010596001	AT5G07280	0	0	0	4.15673	EMS1	EXCESS MICROSPOROCYTES1
GSVIVT01035818001	AT3G22780	0	0	0	3.92139	TSO1	CRC domain-containing protein TSO1
GSVIVT01001437001	AT5G13790	0	0	0	3.79339	AGL15	AGAMOUS-LIKE 15
GSVIVT01009293001	AT4G37750	0	0	0	3.77292	ANT	AINTEGUMENTA
GSVIVT01009294001	AT4G37750	0	0	0	3.60527	ANT	AINTEGUMENTA
GSVIVT01022113001	AT5G67100	0	0	0	3.21976	ICU2	INCURVATA2
GSVIVT01033064001	AT5G50570	0	0	0	3.17636	SPL13A	SQUAMOSA PROMOTER-BINDING PROTEIN LIKE 13A
GSVIVT01003139001	AT3G54560	0	-1.36181	0	2.93638	HTA11	HISTONE H2A 11
GSVIVT01003548001	AT5G66870	0	-1.43061	-1.50013	2.74555	ASL1	ASYMMETRIC LEAVES 2-LIKE 1
GSVIVT01008655001	AT5G61850	0	0	0	2.33395	LFY	LEAFY
GSVIVT01037869001	AT4G31400	0	0	0	2.25046	CTF7	CHROMOSOME TRANSMISSION FIDELITY 7
GSVIVT01038487001	AT5G20490	0	0	0	2.18126	XIK	MYOSIN XI K
GSVIVT01007388001	AT4G37750	0	0	0	2.10561	ANT	AINTEGUMENTA
GSVIVT01029568001	AT4G31400	0	0	0	2.07144	CTF7	CHROMOSOME TRANSMISSION FIDELITY 7
GSVIVT01031365001	AT1G08260	0	0	0	1.95099	ESD7	EARLY IN SHORT DAYS 7
GSVIVT01010496001	AT5G43270	0	0	0	1.9019	SPL2	SQUAMOSA PROMOTER BINDING PROTEIN-LIKE 2
GSVIVT01001078001	AT5G13290	0	0	0	1.87351	CRN	CORYNE
GSVIVT01027572001	AT5G51810	0	0	0	1.84156	GA20OX2	GA 20 OXIDASE 2
GSVIVT01001600001	AT1G71830	0	0	0	1.83294	SERK1	SOMATIC EMBRYOGENESIS RECEPTOR-LIKE KINASE 1
GSVIVT01020121001	AT1G59640	0	0	0	1.7847	BPEP	BIG PETAL P
GSVIVT01016852001	AT2G19520	0	0	0	1.7768	FVE	WD-40 repeat-containing protein MSI4
GSVIVT01000263001	AT5G49160	0	0	0	1.7506	DDM2	DECREASED DNA METHYLATION 2
GSVIVT01027129001	AT5G53390	0	0	-0.815688	1.68788	FOP1	FOLDED PETAL 1
GSVIVT01007679001	AT4G24670	0	-1.35993	0	1.62027	TAR2	TRYPTOPHAN AMINOTRANSFERASE RELATED 2
GSVIVT01023783001	AT4G34530	0	0	0	1.55318	CIB1	CRYPTOCHROME-INTERACTING BASIC-HELIX-LOOP-HELIX 1
GSVIVT01010073001	AT4G20270	0	0	0	1.52401	BAM3	BARELY ANY MERISTEM 3
GSVIVT01004465001	AT5G65700	0	0	0	1.44099	BAM1	BARELY ANY MERISTEM 1
GSVIVT01018490001	AT5G62230	0	0	0	1.4279	ERL1	ERECTA-LIKE 1
GSVIVT01011587001	AT2G01940	0	0	0	1.4263	SGR5	SHOOT GRAVITROPISM RESPONSE 5
GSVIVT01035593001	AT4G31120	0	0	0	1.4233	PMRT15	PROTEIN ARGININE N-METHYLTRANSFERASE 1.5
GSVIVT01023246001	AT4G20270	0	0	0	1.30986	BAM3	BARELY ANY MERISTEM 3
GSVIVT01011013001	AT4G03110	0	0	0	1.2215	BRN1	BRUNO-LIKE 1
GSVIVT01036446001	AT2G37630	0	-1.20692	0	1.18741	AS1	ASYMMETRIC LEAVES 1
GSVIVT01034166001	AT2G37630	0	-1.25196	-0.918737	1.15377	AS1	ASYMMETRIC LEAVES 1
GSVIVT01018204001	AT1G02065	0	0	0	1.09749	SPL8	SQUAMOSA PROMOTER BINDING PROTEIN-LIKE 8
GSVIVT01001269001	AT2G45190	0	0	0	1.07891	YAB1	YABBY 1
GSVIVT01024351001	AT5G13290	0	0	0	1.05938	CRN	CORYNE
GSVIVT01027648001	AT2G45190	0	0	0	1.01545	YAB1	YABBY 1
GSVIVT01008556001	AT5G50570	0	0	0	1.00368	SPL13A	SQUAMOSA PROMOTER-BINDING PROTEIN LIKE 13A
GSVIVT01019130001	AT1G65380	0	0	0	0.945425	CLV2	CLAVATA 2
GSVIVT01005970001	AT3G55200	0	0	0	0.886527	SAP130A	SPLICEOSOME-ASSOCIATED PROTEIN 130 A
GSVIVT01004809001	AT4G22140	0	0	0	0.84908	EBS	EARLY BOLTING IN SHORT DAYS
GSVIVT01023827001	AT1G22920	0	0	0	0.802076	CSN5A	COP9 SIGNALOSOME 5A
GSVIVT01030487001	AT4G22140	0	0	0	0.795295	EBS	EARLY BOLTING IN SHORT DAYS
GSVIVT01034676001	AT3G53020	0	0	0	0.741091	STV1	SHORT VALVE1
GSVIVT01036686001	AT3G12680	0	0	0	0.73425	HUA1	ENHANCER OF AG-4 1
GSVIVT01031799001	AT2G15790	0	0	0	0.729424	SQN	SQUINT
GSVIVT01025374001	AT5G06720	-2.16493	-1.07651	-1.72992	-3.64912	PRX53	PEROXIDASE 53
GSVIVT01031457001	AT3G44880	-1.6364	-1.25493	-1.47475	-1.78605	ACD1	ACCELERATED CELL DEATH 1
GSVIVT01010995001	AT3G62980	-1.1889	-1.6168	-2.05622	-1.0718	TIR1	TRANSPORT INHIBITOR RESPONSE 1
GSVIVT01016103001	AT1G80940	-0.964972	-0.787131	-0.8291	-1.35519	Unknown	Snf1 kinase interactor-like protein
GSVIVT01034612001	AT3G44110	-0.91983	-1.09625	-0.800362	-1.1399	J3	DNAJ HOMOLOGUE 3
GSVIVT01023363001	AT3G62980	-1.10484	-1.56016	-2.02859	0	TIR1	TRANSPORT INHIBITOR RESPONSE 1
GSVIVT01036049001	AT3G44110	-1.43917	-1.31702	0	-2.4736	J3	DNAJ HOMOLOGUE 3
GSVIVT01036717001	AT1G79430	-1.43651	-1.53815	0	-2.0061	APL	ALTERED PHLOEM DEVELOPMENT
XP_010659747.1	AT1G77080	-0.921973	-0.936538	0	-1.93166	MAF1	MADS AFFECTING FLOWERING 1
GSVIVT01020578001	AT1G53160	-1.13666	-1.42602	0	0	SPL4	SQUAMOSA PROMOTER BINDING PROTEIN-LIKE 4
GSVIVT01037367001	AT2G30140	-1.97969	0	-1.06079	-1.71093	UGT87A2	UDP-GLUCOSYL TRANSFERASE 87A2
GSVIVT01011155001	AT3G08510	-1.471	0	-1.25098	-1.57741	PLC2	PHOSPHOLIPASE C 2
GSVIVT01003551001	AT4G37180	-2.02348	0	-1.14767	0	UIF1	ULT1 INTERACTING FACTOR 1
GSVIVT01017158001	AT3G15540	-1.1322	0	-0.88245	0	IAA19	INDOLE-3-ACETIC ACID INDUCIBLE 19
GSVIVT01004677001	AT5G56030	-1.08349	0	0	0	HSP81.2	HEAT SHOCK PROTEIN 81.2
GSVIVT01003469001	AT5G56030	-1.04663	0	0	0	HSP81.2	HEAT SHOCK PROTEIN 81.2
GSVIVT01034333001	AT5G08370	0	-5.57469	-10	-3.62522	AGAL2	ALPHA-GALACTOSIDASE 2
GSVIVT01019952001	AT1G69490	0	-2.15612	-2.16781	-3.91368	NAP	NAC-LIKE
GSVIVT01013073001	AT5G46880	0	-2.04013	-1.23129	-0.818715	HDG5	HOMEODOMAIN GLABROUS 5
GSVIVT01019969001	AT5G39660	0	-1.73711	-1.1587	-1.2494	CDF2	CYCLING DOF FACTOR 2
GSVIVT01011652001	AT1G68050	0	-1.25491	-2.03094	-2.92983	FKF1	FLAVIN-BINDING, KELCH REPEAT, F BOX 1
GSVIVT01019020001	AT1G75080	0	-1.24068	-1.30887	-1.19261	BZR1	BRASSINAZOLE-RESISTANT 1
GSVIVT01029943001	AT5G39660	0	-1.12357	-1.05625	-1.61386	CDF2	CYCLING DOF FACTOR 2
GSVIVT01018446001	AT2G45660	0	-1.09797	-1.04413	-1.03924	SOC1	SUPPRESSOR OF OVEREXPRESSION OF CO 1
GSVIVT01029230001	AT5G57360	0	-0.988525	-0.737874	-1.35411	ZTL	ZEITLUPE
GSVIVT01007965001	AT5G61380	0	-0.973517	-0.839091	-1.83783	TOC1	TIMING OF CAB EXPRESSION 1
GSVIVT01000696001	AT1G17110	0	-0.971761	-0.871978	-0.966174	UBP15	UBIQUITIN-SPECIFIC PROTEASE 15
GSVIVT01008639001	AT5G62000	0	-0.962133	-0.920678	-1.35035	ARF2	AUXIN RESPONSE FACTOR 2
GSVIVT01016218001	AT3G10390	0	-0.921736	-1.03511	-1.22618	FLD	FLOWERING LOCUS D
GSVIVT01021910001	AT3G62980	0	-0.913696	-1.06341	-0.929876	TIR1	TRANSPORT INHIBITOR RESPONSE 1
GSVIVT01025322001	AT3G20810	0	-0.843879	-0.980946	-1.13116	JMJD5	JUMONJI DOMAIN CONTAINING 5
GSVIVT01030735001	AT1G66350	0	-0.841658	-0.873061	-0.936742	RGL1	RGA-LIKE 1
GSVIVT01015880001	AT1G30970	0	-0.824992	-0.636909	-1.16302	SUF4	SUPPRESSOR OF FRIGIDA4
GSVIVT01035791001	AT4G32551	0	-0.793251	-0.599397	-0.856314	LUG	LEUNIG
GSVIVT01025151001	AT5G60410	0	-0.790388	-0.572233	-1.16518	SIZ1	E3 SUMO-protein ligase SIZ1
GSVIVT01016176001	AT3G10480	0	-0.758031	-1.05946	-1.03898	NAC50	NAC DOMAIN CONTAINING PROTEIN 50
GSVIVT01012447001	AT5G06100	0	-0.734854	-0.704027	-0.748092	MYB33	MYB DOMAIN PROTEIN 33
GSVIVT01029442001	AT1G79000	0	-0.700699	-0.701359	-0.984843	HAC1	HISTONE ACETYLTRANSFERASE OF THE CBP FAMILY 1
GSVIVT01027579001	AT2G45660	0	-0.696278	-0.856949	-0.845952	SOC1	SUPPRESSOR OF OVEREXPRESSION OF CO 1
GSVIVT01010013001	AT1G43850	0	-0.702856	-0.503465	-0.718834	SEUSS	SEUSS
GSVIVT01016309001	AT3G52250	0	-0.66952	-0.873693	-1.2827	PWR	POWERDRESS
GSVIVT01033511001	AT3G12810	0	-0.65163	-0.731712	-0.814649	PIE1	PHOTOPERIOD-INDEPENDENT EARLY FLOWERING 1
GSVIVT01030605001	AT1G05230	0	-1.68287	-1.06659	0	HDG2	HOMEODOMAIN GLABROUS 2
GSVIVT01014770001	AT5G56110	0	-1.49991	-1.17297	0	MYB103	MYB DOMAIN PROTEIN 103
GSVIVT01021625001	AT2G34710	0	-1.47043	-1.06922	0	PHB	PHABULOSA
GSVIVT01035924001	AT2G31650	0	-1.18767	-1.29929	0	ATX1	HOMOLOGUE OF TRITHORAX
GSVIVT01035968001	AT4G31820	0	-0.941578	-0.893684	0	NPY1	NAKED PINS IN YUC MUTANTS 1, NPY1
GSVIVT01032817001	AT5G05660	0	-0.701774	-0.607178	0	EBI	EARLY BIRD
GSVIVT01009158001	AT4G24560	0	-0.696236	-0.646596	0	UBP16	UBIQUITIN-SPECIFIC PROTEASE 16
GSVIVT01032120001	AT3G60830	0	-0.610136	-0.574281	0	ARP7	ACTIN-RELATED PROTEIN 7
GSVIVT01036145001	AT2G27550	0	-10	0	0	ATC	CENTRORADIALIS
GSVIVT01021531001	AT5G14070	0	-10	0	0	ROXY2	ROXY2
GSVIVT01011929001	AT1G68640	0	-2.14972	0	0	PAN	PERIANTHIA
GSVIVT01026868001	AT3G61250	0	-2.11306	0	0	LMI2	LATE MERISTEM IDENTITY2
GSVIVT01028986001	AT5G23730	0	-1.86423	0	0	EFO2	EARLY FLOWERING BY OVEREXPRESSION 2
GSVIVT01015639001	AT5G64360	0	-0.817378	0	0	EIP9	EMF1-INTERACTING PROTEIN 9
GSVIVT01017977001	AT3G22440	0	-0.807926	0	0	FRL4A	FRIGIDA-LIKE PROTEIN 4A
GSVIVT01017978001	AT3G22440	0	-0.65933	0	0	FRL4A	FRIGIDA-LIKE PROTEIN 4A
GSVIVT01015200001	AT2G19520	0	-0.592154	0	0	FVE	WD-40 repeat-containing protein MSI4
GSVIVT01030837001	AT5G37770	0	-1.53511	0	-1.2736	CML24	CALMODULIN-LIKE 24
GSVIVT01010513001	AT5G10140	0	-1.01587	0	-2.5378	FLC	FLOWERING LOCUS C
GSVIVT01016738001	AT1G17420	0	-0.972292	0	-2.6113	LOX3	LIPOXYGENASE 3
GSVIVT01021087001	AT2G33810	0	-0.901697	0	-0.784096	SPL3	SQUAMOSA PROMOTER BINDING PROTEIN-LIKE 3
GSVIVT01015042001	AT1G19180	0	-0.72667	0	-2.81631	JAZ1	JASMONATE-ZIM-DOMAIN PROTEIN 1
GSVIVT01018281001	AT2G44810	0	0	-10	-10	DAD1	DEFECTIVE ANTHER DEHISCENCE 1
GSVIVT01023123001	AT2G02450	0	0	-2.07424	-1.5932	LOV1	LONG VEGETATIVE PHASE 1
GSVIVT01011037001	AT3G63010	0	0	-1.68277	-3.5598	GID1B	GA INSENSITIVE DWARF1B
GSVIVT01019699001	AT2G46870	0	0	-1.28745	-1.6712	NGA1	NGATHA1
GSVIVT01030291001	AT2G40300	0	0	-1.15421	-2.64735	FER4	FERRITIN 4
GSVIVT01012224001	AT3G02130	0	0	-1.12437	-1.21942	RPK2	RECEPTOR-LIKE PROTEIN KINASE 2
GSVIVT01028555001	AT5G48890	0	0	-1.09262	-1.2834	LATE	LATE FLOWERING
GSVIVT01010967001	AT4G02560	0	0	-1.04822	-1.16512	LD	LUMINIDEPENDENS
GSVIVT01015641001	AT2G22540	0	0	-0.965927	-1.32164	SVP	SHORT VEGETATIVE PHASE
GSVIVT01011433001	AT5G39660	0	0	-0.948841	-1.62148	CDF2	CYCLING DOF FACTOR 2
GSVIVT01026491001	AT1G43850	0	0	-0.93088	-1.81042	SEU	SEUSS
GSVIVT01029441001	AT1G79000	0	0	-0.927182	-0.928159	HAC1	HISTONE ACETYLTRANSFERASE OF THE CBP FAMILY 1
GSVIVT01019180001	AT4G24540	0	0	-0.904335	-1.00961	AGL24	AGAMOUS-LIKE 24
GSVIVT01032908001	AT3G02130	0	0	-0.853899	-1.14749	RPK2	RECEPTOR-LIKE PROTEIN KINASE 2
GSVIVT01014065001	AT5G48385	0	0	-0.788903	-0.791965	FRL3	FRIGIDA-LIKE PROTEIN 3
GSVIVT01029107001	AT3G02380	0	0	-0.746708	-0.99624	COL2	CONSTANS-LIKE 2
GSVIVT01016575001	AT3G55400	0	0	-0.72654	-1.39122	OVA1	OVULE ABORTION 1
GSVIVT01035529001	AT5G57360	0	0	-0.721897	-0.905135	ZTL	ZEITLUPE
GSVIVT01029229001	AT5G57360	0	0	-0.71788	-1.38505	ZTL	ZEITLUPE
GSVIVT01015423001	AT3G24440	0	0	-0.706267	-0.775215	VRN5	VERNALIZATION 5
GSVIVT01010842001	AT2G43410	0	0	-0.655416	-0.946865	FPA	Flowering time control protein FPA
GSVIVT01035790001	AT4G32551	0	0	-0.644754	-0.993043	LUG	LEUNIG
GSVIVT01000962001	AT3G26810	0	0	-0.635671	-1.05296	AFB2	AUXIN SIGNALING F-BOX 2
GSVIVT01012049001	AT5G23150	0	0	-0.634615	-0.872238	HUA2	ENHANCER OF AG-4 2
GSVIVT01029220001	AT4G30200	0	0	-0.596844	-1.10391	VIL2	VIN3-LIKE 2
GSVIVT01036698001	AT1G79280	0	0	-0.567653	-0.74775	NUA	NUCLEAR PORE ANCHOR
GSVIVT01017762001	AT5G49030	0	0	-0.549882	-1.65739	OVA2	OVULE ABORTION 2
GSVIVT01015458001	AT4G32551	0	0	-0.539492	-0.812656	LUG	LEUNIG
GSVIVT01030649001	AT4G15180	0	0	-0.527621	-0.876673	SDG2	SET DOMAIN PROTEIN 2
GSVIVT01001406001	AT1G22770	0	0	-0.507132	-1.10391	GI	GIGANTEA
GSVIVT01009479001	AT5G67060	0	0	-3.84913	0	HEC1	HECATE 1
GSVIVT01025911001	AT1G19270	0	0	-1.98912	0	DA1	DA1
GSVIVT01008782001	AT5G51810	0	0	-1.57035	0	GA20OX2	GA 20 OXIDASE 2
GSVIVT01015204001	AT4G26150	0	0	-1.35442	0	GNL	GNC-LIKE
GSVIVT01005215001	AT1G17420	0	0	-1.21133	0	LOX3	LIPOXYGENASE 3
GSVIVT01009586001	AT3G18990	0	0	-1.05237	0	VRN1	REDUCED VERNALIZATION RESPONSE 1
GSVIVT01014063001	AT4G00650	0	0	-0.901562	0	FRI	FRIGIDA
GSVIVT01025718001	AT5G07280	0	0	-0.859933	0	EMS1	EXCESS MICROSPOROCYTES1
GSVIVT01023855001	AT5G64050	0	0	-0.829553	0	OVA3	OVULE ABORTION 3
GSVIVT01035293001	AT2G25840	0	0	-0.810645	0	OVA4	OVULE ABORTION 4
GSVIVT01022097001	AT2G23380	0	0	-0.79642	0	CLF	CURLY LEAF
GSVIVT01008805001	AT1G77300	0	0	-0.787404	0	EFS	EARLY FLOWERING IN SHORT DAYS
GSVIVT01015093001	AT2G06050	0	0	-0.739807	0	OPR3	OXOPHYTODIENOATE-REDUCTASE 3
GSVIVT01009171001	AT2G22540	0	0	-0.706293	0	SVP	SHORT VEGETATIVE PHASE
GSVIVT01003202001	AT4G21530	0	0	-0.685809	0	APC4	ANAPHASE PROMOTING COMPLEX 4
GSVIVT01010616001	AT5G62090	0	0	-0.670252	0	SLK2	SEUSS-LIKE 2
GSVIVT01035651001	AT5G11530	0	0	-0.650435	0	EMF1	EMBRYONIC FLOWER 1
GSVIVT01017820001	AT2G28290	0	0	-0.620229	0	SYD	SPLAYED
GSVIVT01037440001	AT2G02970	0	0	-0.606212	0	APY6	APYRASE 6
GSVIVT01001701001	AT2G22540	0	0	-0.556577	0	SVP	SHORT VEGETATIVE PHASE
GSVIVT01035337001	AT2G25930	0	0	-0.522119	0	ELF3	EARLY FLOWERING 3
GSVIVT01032607001	AT3G04680	0	0	-0.521961	0	CLPS3	CLP-SIMILAR PROTEIN 3
GSVIVT01036237001	AT3G04610	0	0	-0.481804	0	FLK	FLOWERING LOCUS KH DOMAIN
GSVIVT01027431001	AT2G46770	0	0	0	-3.10583	NAC043	NAC DOMAIN CONTAINING PROTEIN 43
GSVIVT01008531001	AT3G48520	0	0	0	-2.99357	CYP94B3	CYTOCHROME P450, FAMILY 94, SUBFAMILY B, POLYPEPTIDE 3
GSVIVT01033744001	AT5G03790	0	0	0	-2.88597	LMI1	LATE MERISTEM IDENTITY1
GSVIVT01024656001	AT2G30140	0	0	0	-2.76098	UGT87A2	UDP-GLUCOSYL TRANSFERASE 87A2
GSVIVT01010513001	AT1G26310	0	0	0	-2.64008	CAL	CAULIFLOWER
GSVIVT01000582001	AT5G50260	0	0	0	-2.42009	CEP1	CYSTEINE ENDOPEPTIDASE 1
GSVIVT01019399001	AT5G41410	0	0	0	-1.92271	BEL1	BELL 1
GSVIVT01030481001	AT1G01040	0	0	0	-1.91975	DCL1	DICER-LIKE 1
GSVIVT01015462001	AT2G03500	0	0	0	-1.83353	EFM	EARLY FLOWERING MYB PROTEIN
GSVIVT01005841001	AT1G11190	0	0	0	-1.69041	ENDO1	ENDONUCLEASE 1
GSVIVT01030488001	AT1G62360	0	0	0	-1.61351	STM	SHOOT MERISTEMLESS
GSVIVT01007992001	AT5G39660	0	0	0	-1.30621	CDF2	CYCLING DOF FACTOR 2
GSVIVT01031713001	AT5G53390	0	0	0	-1.05994	FOP1	FOLDED PETAL 1
GSVIVT01011814001	AT1G17980	0	0	0	-1.03954	PAPS1	POLY(A) POLYMERASE 1
GSVIVT01001405001	AT1G22770	0	0	0	-1.00859	GI	GIGANTEA
GSVIVT01031502001	AT5G60800	0	0	0	-0.964744	HIPP3	EAVY METAL-ASSOCIATED ISOPRENYLATED PLANT PROTEIN3
GSVIVT01021974001	AT5G27230	0	0	0	-0.93972	FRL2	FRIGIDA-LIKE PROTEIN 2
GSVIVT01037956001	AT4G20400	0	0	0	-0.905389	JMJ14	JUMONJI 14
GSVIVT01011387001	AT1G26830	0	0	0	-0.879955	CUL3A	CULLIN 3A
GSVIVT01010502001	AT1G27320	0	0	0	-0.815777	AHK3	HISTIDINE KINASE 3, HK3
GSVIVT01006711001	AT5G54310	0	0	0	-0.808749	NEV	NEVERSHED
GSVIVT01032837001	AT5G05690	0	0	0	-0.793626	CPD	CONSTITUTIVE PHOTOMORPHOGENIC DWARF
GSVIVT01036037001	AT2G24790	0	0	0	-0.735642	COL3	CONSTANS-LIKE 3
GSVIVT01006875001	AT5G42400	0	0	0	-0.732721	SDG25	SET DOMAIN PROTEIN 25
GSVIVT01032239001	AT5G43270	0	0	0	-0.71095	SPL2	SQUAMOSA PROMOTER BINDING PROTEIN-LIKE 2
